# Supplementary material for: N′-(Di-2-pyridylmethyl­ene)benzo­hydrazide
Source: Acta Crystallogr Sect E Struct Rep Online. 2009 Jun 17;65(Pt 7):o1597. doi: 10.1107/S1600536809022090 (PMC2969230; doi:10.1107/S1600536809022090)
Supplement: Supplementary file 2 [file e-65-o1597-Isup2.hkl]

# 
# h,k,l, Fc-squared, Fo-squared, sigma(Fo-squared) and status flag 
# 
data_I
_shelx_title '  w171 in P21/c' 
_shelx_refln_list_code          4 
_shelx_F_calc_maximum      146.99 
_exptl_crystal_F_000       632.00 
_reflns_d_resolution_high  0.7700 
 
loop_ 
 _symmetry_equiv_pos_as_xyz 
 'x, y, z' 
 '-x, y+1/2, -z+1/2' 
 '-x, -y, -z' 
 'x, -y-1/2, z-1/2' 
 
_cell_length_a     8.2741 
_cell_length_b    22.1436 
_cell_length_c     8.8006 
_cell_angle_alpha  90.000 
_cell_angle_beta  108.974 
_cell_angle_gamma  90.000 
 
_shelx_F_squared_multiplier     1.000 
 
loop_ 
 _refln_index_h 
 _refln_index_k 
 _refln_index_l 
 _refln_F_squared_calc 
 _refln_F_squared_meas 
 _refln_F_squared_sigma 
 _refln_observed_status 
   2   0   0       12.88        9.50      0.64 o 
   3   0   0       58.54       45.23      2.80 o 
   4   0   0      371.70      390.45      6.43 o 
   5   0   0       59.59       65.37      5.27 o 
   6   0   0        4.97        7.79      1.96 o 
   7   0   0       28.71       28.79      4.88 o 
   8   0   0      126.60      162.99      8.17 o 
   9   0   0       71.09       99.83      7.52 o 
  10   0   0        0.02       -1.54      4.08 o 
   2   1   0      357.83      338.92      3.47 o 
   3   1   0      427.79      397.27      4.10 o 
   4   1   0       51.45       54.46      1.41 o 
   5   1   0      225.32      232.21      4.70 o 
   6   1   0       58.47       66.83      2.72 o 
   7   1   0        0.05        1.16      1.30 o 
   8   1   0        0.02       -1.90      2.01 o 
   9   1   0        6.08        2.40      2.51 o 
  10   1   0        4.92        4.64      2.99 o 
   1   2   0        9.50       16.75      0.36 o 
   2   2   0    19492.49    17383.24    208.38 o 
   3   2   0      519.08      481.98      5.06 o 
   4   2   0      231.70      209.35      3.02 o 
   5   2   0      242.44      240.23      4.41 o 
   6   2   0       72.87       81.30      3.06 o 
   7   2   0        0.10       -0.34      1.29 o 
   8   2   0       67.89       84.99      4.85 o 
   9   2   0       17.82       17.30      3.36 o 
  10   2   0        0.04        1.17      2.55 o 
   1   3   0     1082.04      924.16     16.30 o 
   2   3   0    19870.62    18132.53    221.43 o 
   3   3   0      370.82      350.48      3.91 o 
   4   3   0      294.54      267.53      3.67 o 
   5   3   0        2.77        2.93      1.07 o 
   6   3   0        8.11       12.16      1.81 o 
   7   3   0       76.38       98.62      4.87 o 
   8   3   0        3.27        1.48      1.84 o 
   9   3   0       10.02        7.19      3.02 o 
  10   3   0       13.67       12.49      4.19 o 
   0   4   0      268.29      225.19      4.87 o 
   1   4   0      828.37      725.73     12.70 o 
   2   4   0    10675.69     9818.10    107.48 o 
   3   4   0      704.25      637.34      6.43 o 
   4   4   0      512.50      474.22      5.93 o 
   5   4   0        6.60        5.96      1.03 o 
   6   4   0      144.35      151.15      4.24 o 
   7   4   0      169.61      207.32      5.48 o 
   8   4   0       30.81       34.40      3.10 o 
   9   4   0       17.49        9.86      3.95 o 
  10   4   0       14.99       10.09      3.65 o 
   1   5   0     2575.07     2428.01     46.30 o 
   2   5   0     1311.70     1157.19     10.53 o 
   3   5   0      512.83      473.72      5.15 o 
   4   5   0     2675.57     2568.39     28.12 o 
   5   5   0        5.00        4.22      1.08 o 
   6   5   0       21.55       23.03      1.92 o 
   7   5   0        0.02       -1.66      1.66 o 
   8   5   0       99.52      120.07      4.92 o 
   9   5   0       11.95        7.43      2.81 o 
  10   5   0        7.37        4.64      5.43 o 
   0   6   0       59.77       53.77      1.33 o 
   1   6   0     4078.45     3690.88     39.39 o 
   2   6   0      304.00      254.40      2.74 o 
   3   6   0        0.65        1.31      0.56 o 
   4   6   0      584.19      589.70      7.36 o 
   5   6   0      183.57      180.80      3.52 o 
   6   6   0       24.62       23.80      1.80 o 
   7   6   0        1.01        1.02      1.28 o 
   8   6   0        6.62        5.40      2.15 o 
   9   6   0        5.25        3.48      2.31 o 
   1   7   0      920.68      913.28     11.55 o 
   2   7   0        9.91       10.96      1.07 o 
   3   7   0       53.89       46.20      1.35 o 
   4   7   0      476.01      454.36      6.07 o 
   5   7   0       53.71       62.94      2.21 o 
   6   7   0       32.62       31.54      2.29 o 
   7   7   0      112.01      133.96      4.46 o 
   8   7   0       12.61        9.51      2.21 o 
   9   7   0       38.74       33.30      7.71 o 
   0   8   0      202.45      200.47      6.50 o 
   1   8   0      134.11      109.89      1.53 o 
   2   8   0     1416.50     1359.48     13.12 o 
   3   8   0     1322.31     1275.40     13.25 o 
   4   8   0      501.71      507.03      6.63 o 
   5   8   0       16.43       17.80      1.66 o 
   6   8   0      364.00      404.65      6.80 o 
   7   8   0        2.46        2.50      1.54 o 
   8   8   0        0.66        1.57      1.63 o 
   9   8   0        4.91        3.05      2.06 o 
   1   9   0      172.70      161.56      2.50 o 
   2   9   0      101.38      102.37      1.73 o 
   3   9   0     1216.29     1164.84     12.61 o 
   4   9   0       22.97       21.57      1.40 o 
   5   9   0      309.21      316.68      5.32 o 
   6   9   0       32.51       37.14      2.48 o 
   7   9   0       72.70       90.58      3.62 o 
   8   9   0       15.40       10.98      2.23 o 
   9   9   0        3.72        1.48      1.86 o 
   0  10   0        2.14        1.17      0.63 o 
   1  10   0       72.42       63.21      1.32 o 
   2  10   0     1312.94     1283.40     13.06 o 
   3  10   0      138.30      123.45      2.45 o 
   4  10   0      109.60      113.19      2.71 o 
   5  10   0       54.49       54.31      2.27 o 
   6  10   0      596.44      668.40     10.11 o 
   7  10   0       13.64       16.62      2.28 o 
   8  10   0        0.48        1.81      1.72 o 
   9  10   0        7.42        2.58      2.41 o 
   1  11   0      168.35      154.99      2.28 o 
   2  11   0      121.51      119.56      2.17 o 
   3  11   0       67.20       72.56      1.97 o 
   4  11   0      320.22      313.27      4.85 o 
   5  11   0       51.28       50.28      2.35 o 
   6  11   0       12.61       11.83      2.06 o 
   7  11   0        2.26        2.84      1.58 o 
   8  11   0        3.66        2.33      1.92 o 
   9  11   0        1.73        2.36      2.05 o 
   0  12   0     1634.81     1723.37     24.92 o 
   1  12   0      286.40      256.99      3.90 o 
   2  12   0        4.95        4.78      0.80 o 
   3  12   0      453.26      437.51      5.76 o 
   4  12   0        0.27        0.47      0.92 o 
   5  12   0      178.88      180.98      4.35 o 
   6  12   0       81.40       93.95      3.59 o 
   7  12   0       22.79       21.70      2.40 o 
   8  12   0       15.02        8.50      2.63 o 
   9  12   0        0.21        0.81      1.70 o 
   1  13   0       75.19       78.28      2.00 o 
   2  13   0        0.00        1.11      0.70 o 
   3  13   0        1.33        2.60      0.98 o 
   4  13   0     1038.86     1062.07     13.71 o 
   5  13   0       21.66       25.28      2.04 o 
   6  13   0        1.85        2.83      1.52 o 
   7  13   0       49.34       55.49      3.10 o 
   8  13   0       14.82        8.10      2.39 o 
   9  13   0        0.60        1.31      1.93 o 
   0  14   0      289.42      293.75      5.65 o 
   1  14   0       92.85       82.40      2.08 o 
   2  14   0        0.87       -0.52      0.70 o 
   3  14   0       62.06       61.70      2.11 o 
   4  14   0       24.92       29.32      1.92 o 
   5  14   0       40.69       46.70      2.39 o 
   6  14   0      160.46      172.38      4.72 o 
   7  14   0       89.22      109.19      4.29 o 
   8  14   0       17.42        9.13      2.96 o 
   1  15   0       74.52       75.20      1.95 o 
   2  15   0      817.88      786.00      9.62 o 
   3  15   0       78.72       75.64      2.38 o 
   4  15   0       46.02       47.53      2.28 o 
   5  15   0        1.91        5.06      1.55 o 
   6  15   0       58.06       62.97      3.10 o 
   7  15   0       10.05        8.12      2.38 o 
   8  15   0        1.02        0.87      1.62 o 
   0  16   0       55.38       57.24      2.81 o 
   1  16   0        8.80       12.94      1.23 o 
   2  16   0       47.50       49.16      1.99 o 
   3  16   0       42.47       45.06      2.16 o 
   4  16   0      117.86      116.16      3.37 o 
   5  16   0        3.07        3.29      1.45 o 
   6  16   0        2.26        1.84      1.46 o 
   7  16   0       27.53       23.61      4.22 o 
   8  16   0        2.43        2.53      1.85 o 
   1  17   0       87.98       87.97      2.57 o 
   2  17   0       49.87       50.06      2.12 o 
   3  17   0       54.55       57.27      2.62 o 
   4  17   0        2.10        2.02      1.21 o 
   5  17   0      109.84      120.93      3.76 o 
   6  17   0       10.08        7.22      1.94 o 
   7  17   0        5.26        3.13      1.93 o 
   8  17   0       18.64        9.89      3.51 o 
   0  18   0      166.08      184.11      5.20 o 
   1  18   0       57.06       63.62      2.33 o 
   2  18   0       49.09       54.31      2.30 o 
   3  18   0        9.98        9.39      1.69 o 
   4  18   0       32.90       39.34      2.36 o 
   5  18   0        0.46       -0.25      1.02 o 
   6  18   0        4.64        2.34      1.73 o 
   7  18   0        1.00        0.01      1.15 o 
   1  19   0      182.78      194.39      4.19 o 
   2  19   0       31.79       34.52      2.19 o 
   3  19   0       34.13       42.00      2.72 o 
   4  19   0        0.01        0.94      1.25 o 
   5  19   0       21.22       16.35      2.41 o 
   6  19   0        1.19        1.34      1.53 o 
   7  19   0        2.18        1.98      1.84 o 
   0  20   0      212.29      230.03      6.79 o 
   1  20   0      209.17      213.97      4.52 o 
   2  20   0        2.06        1.34      1.16 o 
   3  20   0       19.46       19.79      2.30 o 
   4  20   0        3.31        3.28      1.54 o 
   5  20   0        2.85        2.25      1.56 o 
   6  20   0        0.28       -0.63      1.48 o 
   7  20   0       39.13       48.03      8.81 o 
   1  21   0       88.13      100.12      3.50 o 
   2  21   0        0.00       -0.25      0.98 o 
   3  21   0       30.97       32.45      2.49 o 
   4  21   0       41.64       41.20      4.22 o 
   5  21   0        1.59        2.34      1.63 o 
   6  21   0        0.99        3.46      1.96 o 
   0  22   0        0.53        1.29      1.99 o 
   1  22   0       14.68       12.78      1.84 o 
   2  22   0       81.15       87.67      3.51 o 
   3  22   0       11.12        8.10      1.98 o 
   4  22   0        2.84        1.98      1.58 o 
   5  22   0        2.08        1.41      1.71 o 
   6  22   0        2.50        4.35      2.23 o 
   1  23   0       83.93      106.90      4.01 o 
   2  23   0       40.11       45.63      2.86 o 
   3  23   0       52.00       60.39      3.80 o 
   4  23   0        0.02       -0.18      1.09 o 
   5  23   0       24.46       22.40      5.13 o 
   6  23   0        9.76        9.83      3.00 o 
   0  24   0       71.72       92.68      5.22 o 
   1  24   0        0.90        0.52      1.34 o 
   2  24   0        1.70        1.88      1.73 o 
   3  24   0        6.39        5.32      2.11 o 
   4  24   0       12.27        7.68      2.33 o 
   5  24   0       29.50       38.68      7.17 o 
   1  25   0      102.64      126.78      4.37 o 
   2  25   0        0.58        1.37      1.58 o 
   3  25   0       18.85       11.72      2.74 o 
   4  25   0        1.01       -0.30      1.50 o 
   5  25   0       34.55       35.76     22.73 o 
   0  26   0        0.55        0.20      2.07 o 
   1  26   0       22.42       20.80      3.63 o 
   2  26   0        9.10        7.97      2.26 o 
   3  26   0       16.09        8.96      2.73 o 
   4  26   0        1.23       -0.14      1.47 o 
   1  27   0       42.98       47.10      7.08 o 
   2  27   0        1.97        0.12      1.39 o 
   3  27   0        1.96        2.49      2.53 o 
   0  28   0        1.85        1.70      2.98 o 
   1  28   0        0.00        0.73      1.67 o 
   2  28   0        5.06        5.32      2.30 o 
 -10   1   1        3.82        3.22      2.73 o 
  -9   1   1       30.36       21.30      5.09 o 
  -8   1   1       17.44       18.92      3.32 o 
  -7   1   1       97.40      103.85      3.52 o 
  -6   1   1       48.13       46.66      2.41 o 
  -5   1   1      128.56      133.48      2.78 o 
  -4   1   1       18.46       20.09      1.00 o 
  -3   1   1      351.08      308.21      3.09 o 
  -2   1   1     2445.75     2100.65     22.04 o 
  -1   1   1     4712.23     4293.95     58.66 o 
   1   1   1      778.95      645.83      5.33 o 
   2   1   1      741.18      632.70      5.48 o 
   3   1   1       32.26       38.67      1.44 o 
   4   1   1      293.82      285.78      3.96 o 
   5   1   1        0.01       -0.81      0.81 o 
   6   1   1       23.11       25.88      1.97 o 
   7   1   1       18.73       25.42      2.89 o 
   8   1   1        1.39        1.49      1.70 o 
   9   1   1       47.08       47.64     12.44 o 
 -10   2   1       16.11       14.69      4.76 o 
  -9   2   1        0.12       -0.41      1.42 o 
  -8   2   1       25.40       28.78      3.42 o 
  -7   2   1       23.24       27.32      2.89 o 
  -6   2   1       97.41      106.35      3.34 o 
  -5   2   1        0.86        0.04      0.56 o 
  -4   2   1      896.95      843.71      8.61 o 
  -3   2   1      311.89      285.99      2.96 o 
  -2   2   1     3083.63     2687.71     22.98 o 
  -1   2   1     3709.31     3263.06     45.76 o 
   0   2   1      655.49      509.81      5.23 o 
   1   2   1    21607.13    18764.01    222.05 o 
   2   2   1      607.11      514.30      4.61 o 
   3   2   1      311.56      258.00      3.01 o 
   4   2   1      462.85      456.67      5.72 o 
   5   2   1      198.87      206.36      4.34 o 
   6   2   1       47.93       60.61      2.80 o 
   7   2   1        1.76        2.15      1.51 o 
   8   2   1       12.92        6.81      2.65 o 
   9   2   1       12.99        5.65      2.84 o 
 -10   3   1        0.02       -0.53      2.07 o 
  -9   3   1       18.03       15.75      3.47 o 
  -8   3   1       16.54       17.25      3.00 o 
  -7   3   1      149.55      151.52      4.42 o 
  -6   3   1       28.74       31.67      2.35 o 
  -5   3   1      124.17      131.35      2.61 o 
  -4   3   1        1.37        0.60      0.54 o 
  -3   3   1      661.76      569.00      5.44 o 
  -2   3   1       12.69       13.20      0.41 o 
  -1   3   1       51.21       32.37      0.66 o 
   0   3   1      184.90      149.78      1.89 o 
   1   3   1     3196.19     2795.79     24.01 o 
   2   3   1     1062.99      941.12      8.44 o 
   3   3   1        0.68        1.15      0.48 o 
   4   3   1      138.84      131.46      2.94 o 
   5   3   1      108.36      120.54      3.29 o 
   6   3   1        0.61        1.00      1.12 o 
   7   3   1       38.63       46.37      3.45 o 
   8   3   1        0.99       -0.66      1.61 o 
   9   3   1        7.16        1.04      2.08 o 
 -10   4   1        1.52        0.46      1.76 o 
  -9   4   1        5.86        4.10      2.25 o 
  -8   4   1        4.03        2.76      1.91 o 
  -7   4   1       34.98       42.90      2.98 o 
  -6   4   1       88.55       91.64      2.92 o 
  -5   4   1      455.20      441.78      5.94 o 
  -4   4   1        0.02       -0.53      0.60 o 
  -3   4   1      867.95      789.18      7.38 o 
  -2   4   1     5280.97     4793.53     54.45 o 
  -1   4   1    18885.69    17505.45    303.15 o 
   0   4   1     2213.83     1868.24     27.10 o 
   1   4   1       77.71       68.27      0.88 o 
   2   4   1      968.38      908.20      8.36 o 
   3   4   1       91.27       81.26      1.61 o 
   4   4   1       57.47       54.17      1.85 o 
   5   4   1       52.68       50.67      2.31 o 
   6   4   1       33.03       39.78      2.48 o 
   7   4   1       38.44       44.08      3.05 o 
   8   4   1       18.69       11.77      4.23 o 
   9   4   1        2.56        3.18      2.54 o 
 -10   5   1       15.16       13.98      3.78 o 
  -9   5   1        0.18       -0.31      1.25 o 
  -8   5   1      168.56      196.37      5.89 o 
  -7   5   1       36.54       45.21      2.80 o 
  -6   5   1       13.77       11.39      1.69 o 
  -5   5   1        4.74        6.01      1.01 o 
  -4   5   1     3320.43     3182.71     33.69 o 
  -3   5   1       16.85       14.07      0.75 o 
  -2   5   1     2889.63     2579.82     23.10 o 
  -1   5   1      682.18      655.88     11.01 o 
   0   5   1        8.94       11.30      0.38 o 
   1   5   1       43.37       50.94      0.81 o 
   2   5   1     1392.72     1220.55     11.40 o 
   3   5   1      209.60      222.68      2.99 o 
   4   5   1      114.90      122.15      2.57 o 
   5   5   1      594.49      606.48      8.88 o 
   6   5   1       25.76       31.46      2.75 o 
   7   5   1        1.01        1.23      1.57 o 
   8   5   1       87.39       97.46      5.11 o 
   9   5   1       31.34       42.08      6.93 o 
 -10   6   1       15.26        7.32      2.78 o 
  -9   6   1        1.59        1.62      1.86 o 
  -8   6   1       34.81       48.04      3.39 o 
  -7   6   1        5.82        7.58      1.70 o 
  -6   6   1      208.69      223.46      4.20 o 
  -5   6   1      350.87      351.70      5.12 o 
  -4   6   1     1152.50     1160.19     12.55 o 
  -3   6   1        1.53        0.98      0.52 o 
  -2   6   1     1368.03     1199.49     10.51 o 
  -1   6   1      109.41      112.53      1.86 o 
   0   6   1        0.05        3.87      0.49 o 
   1   6   1     3932.43     3484.38     32.92 o 
   2   6   1       47.44       47.61      1.13 o 
   3   6   1     1138.38     1086.71     11.32 o 
   4   6   1        7.71        8.24      1.01 o 
   5   6   1        0.08        0.71      0.96 o 
   6   6   1       93.24      104.29      3.47 o 
   7   6   1       19.34       20.98      2.34 o 
   8   6   1       22.22       15.41      3.66 o 
   9   6   1       21.92        9.75      3.43 o 
 -10   7   1       10.23        6.20      2.51 o 
  -9   7   1        6.29        4.28      2.10 o 
  -8   7   1       14.76       15.49      2.15 o 
  -7   7   1       57.45       65.78      2.85 o 
  -6   7   1        6.05        6.85      1.33 o 
  -5   7   1       81.05       87.12      2.37 o 
  -4   7   1       34.96       24.63      1.23 o 
  -3   7   1     4095.75     3919.32     40.40 o 
  -2   7   1     1231.09     1118.68     10.77 o 
  -1   7   1        7.38        7.55      0.40 o 
   0   7   1       87.36       79.48      1.02 o 
   1   7   1     1489.33     1346.02     12.24 o 
   2   7   1       74.26       61.70      1.31 o 
   3   7   1      383.67      350.28      4.56 o 
   4   7   1       18.43       21.74      1.47 o 
   5   7   1      130.85      135.66      3.26 o 
   6   7   1       99.44      108.51      3.34 o 
   7   7   1        0.21       -0.22      1.18 o 
   8   7   1        4.12        3.75      2.15 o 
   9   7   1       12.24        7.45      3.13 o 
 -10   8   1        0.09        0.31      1.64 o 
  -9   8   1        1.58        0.25      1.45 o 
  -8   8   1      119.58      145.29      4.72 o 
  -7   8   1       10.25       11.76      1.94 o 
  -6   8   1       64.35       70.57      2.59 o 
  -5   8   1      364.34      351.34      5.26 o 
  -4   8   1     1312.13     1296.14     14.08 o 
  -3   8   1       18.04       16.89      1.03 o 
  -2   8   1     1371.16     1303.57     12.29 o 
  -1   8   1      722.07      693.37     10.02 o 
   0   8   1       12.60       16.58      0.59 o 
   1   8   1      315.62      286.23      3.13 o 
   2   8   1      103.27      101.33      1.77 o 
   3   8   1      961.65      942.57     10.39 o 
   4   8   1       57.60       57.24      1.92 o 
   5   8   1       97.85      102.30      3.08 o 
   6   8   1      126.73      144.82      4.08 o 
   7   8   1       84.88      103.89      4.08 o 
   8   8   1       11.08        7.19      2.21 o 
   9   8   1        0.22        0.72      1.64 o 
  -9   9   1        0.73       -0.18      1.19 o 
  -8   9   1       55.77       62.07      3.35 o 
  -7   9   1        5.79        5.84      1.57 o 
  -6   9   1       82.00       94.00      2.87 o 
  -5   9   1       62.36       59.97      2.02 o 
  -4   9   1      225.55      222.78      3.62 o 
  -3   9   1       23.80       20.69      0.97 o 
  -2   9   1     1578.88     1601.90     15.47 o 
  -1   9   1       87.62       72.15      1.23 o 
   0   9   1      542.68      482.58      4.62 o 
   1   9   1        6.60        7.59      0.76 o 
   2   9   1       73.37       82.75      1.68 o 
   3   9   1     2206.64     2096.61     22.89 o 
   4   9   1      226.85      219.46      3.82 o 
   5   9   1        0.54        0.37      0.80 o 
   6   9   1        5.50        6.80      1.61 o 
   7   9   1       41.44       51.30      3.30 o 
   8   9   1       37.11       31.19      6.12 o 
   9   9   1        1.76        1.01      1.73 o 
  -9  10   1       12.74        4.35      2.11 o 
  -8  10   1        0.38        0.40      1.36 o 
  -7  10   1       93.09      110.44      3.88 o 
  -6  10   1      111.48      121.49      3.27 o 
  -5  10   1       99.06      102.64      2.72 o 
  -4  10   1        0.49        1.38      0.73 o 
  -3  10   1       61.10       84.97      1.83 o 
  -2  10   1     1734.40     1795.32     20.16 o 
  -1  10   1     1120.58     1110.64     15.83 o 
   0  10   1      210.10      194.74      2.44 o 
   1  10   1      461.55      418.32      4.62 o 
   2  10   1       16.53       15.87      1.05 o 
   3  10   1       87.75       71.81      2.07 o 
   4  10   1      450.88      447.99      6.31 o 
   5  10   1      274.49      293.13      5.36 o 
   6  10   1        8.76       10.41      1.99 o 
   7  10   1      174.48      194.45      5.38 o 
   8  10   1        1.14       -0.96      1.62 o 
   9  10   1        3.71        4.44      2.56 o 
  -9  11   1        6.27        2.33      1.97 o 
  -8  11   1       16.28       16.39      2.48 o 
  -7  11   1       19.55       23.80      2.38 o 
  -6  11   1       88.15      104.33      3.41 o 
  -5  11   1       69.95       76.35      2.38 o 
  -4  11   1       38.02       32.01      1.44 o 
  -3  11   1       33.97       40.38      1.47 o 
  -2  11   1       16.77       19.41      1.02 o 
  -1  11   1       27.38       21.18      0.93 o 
   0  11   1     1069.85     1074.20     10.59 o 
   1  11   1      200.85      192.48      2.85 o 
   2  11   1        9.71       10.44      0.96 o 
   3  11   1       45.70       47.50      1.73 o 
   4  11   1       16.19       13.18      1.60 o 
   5  11   1      103.60      116.69      3.41 o 
   6  11   1      303.65      360.69      7.12 o 
   7  11   1       15.88       15.22      2.37 o 
   8  11   1        4.61        3.05      2.02 o 
   9  11   1        3.06        1.84      2.01 o 
  -9  12   1       11.87        8.93      2.53 o 
  -8  12   1        4.94        4.94      1.98 o 
  -7  12   1       61.43       74.70      3.29 o 
  -6  12   1       45.84       47.92      2.49 o 
  -5  12   1      115.75      120.40      3.16 o 
  -4  12   1      112.87      112.64      2.63 o 
  -3  12   1      133.92      124.02      2.57 o 
  -2  12   1       93.80      102.10      2.03 o 
  -1  12   1        0.41        0.65      0.51 o 
   0  12   1      907.84      902.46     10.01 o 
   1  12   1       26.67       27.64      1.19 o 
   2  12   1        3.52        2.88      0.79 o 
   3  12   1       50.64       46.58      1.87 o 
   4  12   1        1.22        0.46      0.79 o 
   5  12   1      501.37      517.51      8.41 o 
   6  12   1        1.89        3.08      1.59 o 
   7  12   1      134.14      166.82      5.50 o 
   8  12   1        4.47        1.36      1.83 o 
  -9  13   1        0.49        0.80      1.65 o 
  -8  13   1        4.17        4.85      1.90 o 
  -7  13   1        1.41        2.49      1.45 o 
  -6  13   1       17.05       21.26      1.97 o 
  -5  13   1       82.12       83.67      2.68 o 
  -4  13   1        1.77        2.43      0.93 o 
  -3  13   1       75.88       88.66      2.19 o 
  -2  13   1       48.39       53.23      1.57 o 
  -1  13   1       25.65       25.46      1.15 o 
   0  13   1       25.24       28.38      1.36 o 
   1  13   1       70.68       63.47      1.74 o 
   2  13   1       38.53       30.65      1.38 o 
   3  13   1       50.97       55.23      2.04 o 
   4  13   1      442.49      455.46      7.29 o 
   5  13   1      215.26      241.72      5.74 o 
   6  13   1       49.32       53.69      3.19 o 
   7  13   1        6.61        2.95      1.71 o 
   8  13   1        0.92        1.03      1.56 o 
  -9  14   1        8.07        6.48      2.49 o 
  -8  14   1        0.06        0.45      1.27 o 
  -7  14   1       68.34       78.61      3.79 o 
  -6  14   1       79.68       88.12      3.22 o 
  -5  14   1      272.66      282.15      5.27 o 
  -4  14   1        9.56        8.89      1.27 o 
  -3  14   1       68.75       72.03      2.18 o 
  -2  14   1        0.80        1.13      0.74 o 
  -1  14   1      130.44      152.40      2.75 o 
   0  14   1       11.88       11.03      0.96 o 
   1  14   1       38.40       48.27      1.59 o 
   2  14   1        4.89        5.98      1.06 o 
   3  14   1      146.29      142.32      3.29 o 
   4  14   1      399.61      403.54      7.08 o 
   5  14   1      343.90      373.32      7.03 o 
   6  14   1       52.87       64.83      3.43 o 
   7  14   1        2.90        2.39      1.70 o 
   8  14   1       65.04       88.46      4.70 o 
  -8  15   1        3.17        3.55      2.02 o 
  -7  15   1        1.62        2.35      1.52 o 
  -6  15   1        0.92        3.04      1.46 o 
  -5  15   1       34.19       43.08      2.49 o 
  -4  15   1       71.45       79.41      2.59 o 
  -3  15   1       11.30       13.62      1.31 o 
  -2  15   1       82.63       76.26      2.04 o 
  -1  15   1      313.58      349.16      5.49 o 
   0  15   1       57.48       59.65      1.71 o 
   1  15   1        0.03       -0.51      0.62 o 
   2  15   1      135.66      128.48      2.86 o 
   3  15   1      465.09      467.97      7.31 o 
   4  15   1      462.02      492.86      8.60 o 
   5  15   1       64.49       75.31      3.14 o 
   6  15   1       32.52       37.79      2.69 o 
   7  15   1        0.19        1.83      1.70 o 
   8  15   1        7.89        3.85      2.18 o 
  -8  16   1       18.40       13.45      2.81 o 
  -7  16   1       10.24        7.93      2.17 o 
  -6  16   1       16.19       15.44      2.34 o 
  -5  16   1       29.14       30.45      2.19 o 
  -4  16   1        0.48        0.89      1.01 o 
  -3  16   1        9.73        9.23      1.37 o 
  -2  16   1       63.16       65.50      2.15 o 
  -1  16   1        0.46        0.68      0.73 o 
   0  16   1      148.09      133.79      2.73 o 
   1  16   1       53.91       51.11      1.86 o 
   2  16   1      304.78      306.15      5.18 o 
   3  16   1      462.58      456.23      7.83 o 
   4  16   1       84.31       86.71      3.18 o 
   5  16   1        0.11        1.14      1.31 o 
   6  16   1        0.04        0.31      1.13 o 
   7  16   1        1.07        1.49      1.58 o 
   8  16   1        2.46        1.93      1.98 o 
  -8  17   1        4.15        5.69      2.59 o 
  -7  17   1       15.93       11.34      2.62 o 
  -6  17   1       23.01       25.44      2.35 o 
  -5  17   1       76.07       87.22      3.27 o 
  -4  17   1       14.42       15.58      1.83 o 
  -3  17   1        0.43        0.88      0.92 o 
  -2  17   1        1.58        1.03      0.83 o 
  -1  17   1       28.95       31.87      1.77 o 
   0  17   1        0.12        1.37      0.97 o 
   1  17   1        4.02        6.37      1.22 o 
   2  17   1      933.68      969.24     13.23 o 
   3  17   1      478.67      490.19      8.56 o 
   4  17   1       12.97       11.86      1.99 o 
   5  17   1        2.05        2.56      1.46 o 
   6  17   1        5.48        3.61      1.90 o 
   7  17   1        2.26        3.41      1.95 o 
  -8  18   1        9.33        9.53      2.57 o 
  -7  18   1       17.84        8.87      2.24 o 
  -6  18   1       14.84        8.90      2.01 o 
  -5  18   1        3.66        2.64      1.47 o 
  -4  18   1       16.04       12.56      1.76 o 
  -3  18   1        0.10       -0.38      0.98 o 
  -2  18   1       80.43       79.65      2.57 o 
  -1  18   1      191.89      206.29      4.05 o 
   0  18   1       76.58       75.54      2.72 o 
   1  18   1      682.86      704.24      9.85 o 
   2  18   1      832.16      832.67     12.01 o 
   3  18   1        1.82        0.57      1.13 o 
   4  18   1       72.53       78.23      3.15 o 
   5  18   1        6.32        4.97      1.72 o 
   6  18   1       32.51       27.92      5.53 o 
   7  18   1        0.84        0.08      1.17 o 
  -7  19   1       22.26       15.70      3.63 o 
  -6  19   1       37.35       50.86      5.58 o 
  -5  19   1        0.20        1.09      1.29 o 
  -4  19   1       27.04       27.54      2.37 o 
  -3  19   1      207.72      227.87      4.83 o 
  -2  19   1       77.14       71.56      2.58 o 
  -1  19   1       82.44       78.16      2.65 o 
   0  19   1      584.96      618.58      9.00 o 
   1  19   1      252.75      256.02      5.50 o 
   2  19   1      389.93      417.81      7.25 o 
   3  19   1       80.18       92.57      3.84 o 
   4  19   1        4.02        4.52      1.77 o 
   5  19   1       17.83       17.61      2.97 o 
   6  19   1        1.24        1.71      1.63 o 
   7  19   1        3.04        1.85      2.13 o 
  -7  20   1       12.42       13.24      3.51 o 
  -6  20   1        8.39        6.25      2.13 o 
  -5  20   1        1.37        2.04      1.50 o 
  -4  20   1        0.94        1.28      1.22 o 
  -3  20   1       40.27       45.19      2.52 o 
  -2  20   1       43.00       43.02      2.34 o 
  -1  20   1       18.35       18.86      1.77 o 
   0  20   1      207.04      231.39      4.92 o 
   1  20   1       88.72       94.32      3.60 o 
   2  20   1        4.27        4.09      1.55 o 
   3  20   1        0.07       -0.15      1.04 o 
   4  20   1       32.26       29.02      2.67 o 
   5  20   1        4.68        4.49      1.87 o 
   6  20   1        6.34        4.24      2.15 o 
  -7  21   1        1.13        3.50      2.03 o 
  -6  21   1       34.76       29.71      5.59 o 
  -5  21   1        1.27        1.43      1.63 o 
  -4  21   1        4.76        4.06      1.66 o 
  -3  21   1        0.07        0.87      1.25 o 
  -2  21   1       21.37       24.37      2.00 o 
  -1  21   1       23.54       24.21      2.22 o 
   0  21   1      205.88      219.57      4.98 o 
   1  21   1       21.24       23.31      2.24 o 
   2  21   1       51.97       62.62      3.11 o 
   3  21   1        1.71        2.18      1.45 o 
   4  21   1        0.03        0.35      1.26 o 
   5  21   1        1.01        0.60      1.49 o 
   6  21   1        1.08        1.32      1.87 o 
  -6  22   1       12.54        7.58      2.36 o 
  -5  22   1        5.80        4.07      2.03 o 
  -4  22   1        5.50        4.93      1.92 o 
  -3  22   1        8.80       10.31      2.39 o 
  -2  22   1       85.88       94.17      3.48 o 
  -1  22   1      112.99      130.49      3.93 o 
   0  22   1      401.61      452.93      8.45 o 
   1  22   1      124.35      141.15      4.25 o 
   2  22   1        1.64        2.68      1.54 o 
   3  22   1        3.68        2.51      1.74 o 
   4  22   1       19.47       12.05      3.16 o 
   5  22   1        3.63        3.28      1.89 o 
   6  22   1        0.01        0.82      1.99 o 
  -6  23   1        4.18        3.31      2.24 o 
  -5  23   1       17.59       10.50      3.58 o 
  -4  23   1       17.54       17.86      3.37 o 
  -3  23   1        4.18        4.81      1.85 o 
  -2  23   1       77.34       93.15      4.17 o 
  -1  23   1       14.31       14.06      2.05 o 
   0  23   1        0.14        0.69      1.31 o 
   1  23   1       46.42       53.94      4.38 o 
   2  23   1       17.35       12.54      2.15 o 
   3  23   1        0.59        0.03      1.02 o 
   4  23   1       25.56       16.66      4.73 o 
   5  23   1        0.64        1.69      1.98 o 
  -5  24   1        0.40        0.92      1.84 o 
  -4  24   1       35.81       45.47      5.40 o 
  -3  24   1        3.23        3.69      2.24 o 
  -2  24   1       78.32       96.46      4.89 o 
  -1  24   1        2.37        2.51      1.53 o 
   0  24   1       78.41       95.65      3.98 o 
   1  24   1        4.43        4.11      1.69 o 
   2  24   1        0.02       -0.45      1.30 o 
   3  24   1        7.00        2.54      1.97 o 
   4  24   1        8.03        2.76      1.97 o 
   5  24   1        0.92        3.15      2.30 o 
  -5  25   1        0.20        0.39      2.02 o 
  -4  25   1       16.01       12.25      3.08 o 
  -3  25   1        0.68       -0.17      1.33 o 
  -2  25   1        7.97        5.95      2.01 o 
  -1  25   1        1.34        1.86      1.69 o 
   0  25   1        3.12        2.63      1.70 o 
   1  25   1       19.94       13.21      3.07 o 
   2  25   1       21.59       11.87      3.24 o 
   3  25   1        0.23        0.09      1.43 o 
   4  25   1        4.87        1.99      1.94 o 
  -4  26   1        3.09        1.93      2.08 o 
  -3  26   1        0.74        0.14      1.61 o 
  -2  26   1       55.02       75.64      4.16 o 
  -1  26   1        4.40        4.62      1.95 o 
   0  26   1        4.91        3.34      1.84 o 
   1  26   1       21.39       15.13      3.52 o 
   2  26   1        1.83        2.16      2.03 o 
   3  26   1        0.89        0.68      1.68 o 
  -3  27   1        1.13        1.18      1.97 o 
  -2  27   1        1.43       -0.02      1.37 o 
  -1  27   1       41.34       32.63      5.83 o 
   0  27   1       14.34       13.12      2.66 o 
   1  27   1        0.22       -0.63      1.58 o 
   2  27   1       30.82       24.17      5.76 o 
   3  27   1        0.32        3.07      2.43 o 
  -2  28   1        1.64        0.51      1.56 o 
  -1  28   1       29.94       20.97      4.55 o 
   0  28   1       25.28       17.98      3.79 o 
   1  28   1       13.31        9.70      3.01 o 
 -10   0   2       33.21       44.56     10.62 o 
  -9   0   2       26.10       29.69      6.75 o 
  -8   0   2       52.62       62.45      4.68 o 
  -7   0   2        1.69        1.41      1.63 o 
  -6   0   2      295.64      335.39      7.23 o 
  -5   0   2      281.57      263.66      5.01 o 
  -4   0   2       36.80       28.95      1.10 o 
  -3   0   2     4991.54     4866.06     72.21 o 
  -2   0   2      263.18      215.09      2.48 o 
  -1   0   2     4293.90     3666.33     45.48 o 
   0   0   2    16390.47    13773.04    217.37 o 
   1   0   2    11520.41    10403.18    174.91 o 
   2   0   2     2992.44     2876.68     40.87 o 
   3   0   2      463.81      443.70      7.10 o 
   4   0   2      575.19      576.57     10.10 o 
   5   0   2       26.88       26.46      2.39 o 
   6   0   2       85.39       95.31      4.90 o 
   7   0   2        0.66        0.45      1.61 o 
   8   0   2       10.52        7.39      5.73 o 
   9   0   2        4.52        0.81      2.52 o 
 -10   1   2        8.96       10.23      3.73 o 
  -9   1   2        2.54        3.38      2.02 o 
  -8   1   2        5.69        6.25      1.66 o 
  -7   1   2        8.70       10.25      1.97 o 
  -6   1   2       14.70       16.80      1.21 o 
  -5   1   2      282.81      306.73      4.08 o 
  -4   1   2       88.10       86.52      1.27 o 
  -3   1   2      191.36      166.79      2.10 o 
  -2   1   2      210.53      187.31      1.66 o 
  -1   1   2        0.55        0.61      0.20 o 
   0   1   2      565.49      486.12      5.26 o 
   1   1   2      801.01      706.95      6.06 o 
   2   1   2      354.26      309.48      3.11 o 
   3   1   2      271.68      249.51      3.05 o 
   4   1   2      198.07      223.35      3.58 o 
   5   1   2        0.47        1.19      0.94 o 
   6   1   2       40.35       49.13      2.44 o 
   7   1   2        0.21        0.44      1.13 o 
   8   1   2        2.76        0.46      1.61 o 
   9   1   2        9.54        4.20      2.74 o 
 -10   2   2        0.95        2.37      2.81 o 
  -9   2   2        8.47        5.03      2.35 o 
  -8   2   2       23.44       21.31      2.84 o 
  -7   2   2       91.40       96.57      3.30 o 
  -6   2   2       53.96       62.03      2.12 o 
  -5   2   2      174.75      182.61      3.25 o 
  -4   2   2      430.99      422.01      5.51 o 
  -3   2   2       14.41       13.61      0.75 o 
  -2   2   2     2528.62     2128.57     33.43 o 
  -1   2   2     1397.13     1210.35     12.32 o 
   0   2   2      640.61      619.76      4.92 o 
   1   2   2     2528.04     2176.60     21.57 o 
   2   2   2       10.63       15.05      0.66 o 
   3   2   2      315.82      315.04      3.97 o 
   4   2   2        5.16        5.02      0.98 o 
   5   2   2        5.33        6.15      1.11 o 
   6   2   2        0.03        0.35      1.03 o 
   7   2   2       28.65       38.24      2.86 o 
   8   2   2        2.50        1.04      1.83 o 
   9   2   2        0.02       -0.47      1.77 o 
 -10   3   2        1.62        4.40      2.82 o 
  -9   3   2       12.36       12.03      2.48 o 
  -8   3   2       42.00       51.19      3.18 o 
  -7   3   2       52.55       52.31      2.81 o 
  -6   3   2      226.78      241.30      4.29 o 
  -5   3   2      197.14      195.43      3.23 o 
  -4   3   2       35.09       29.76      1.62 o 
  -3   3   2     1663.65     1549.10     13.50 o 
  -2   3   2      400.91      360.47      3.28 o 
  -1   3   2       20.04       20.51      0.48 o 
   0   3   2       20.13       18.24      0.46 o 
   1   3   2     1528.30     1355.06     10.96 o 
   2   3   2     1326.57     1225.34     12.35 o 
   3   3   2      194.77      179.27      2.61 o 
   4   3   2      270.92      298.56      4.44 o 
   5   3   2       65.00       69.34      2.40 o 
   6   3   2       10.35       11.00      1.71 o 
   7   3   2        0.49        0.81      1.44 o 
   8   3   2        7.40        4.37      2.26 o 
   9   3   2        0.80        1.28      2.60 o 
 -10   4   2        0.05        1.59      2.49 o 
  -9   4   2       62.49       72.98      4.44 o 
  -8   4   2       22.24       18.39      2.36 o 
  -7   4   2      129.33      145.24      4.24 o 
  -6   4   2      149.47      145.22      2.88 o 
  -5   4   2       11.01       12.78      0.90 o 
  -4   4   2      743.33      738.86      7.72 o 
  -3   4   2      739.05      757.09      6.75 o 
  -2   4   2      262.03      219.43      2.77 o 
  -1   4   2       98.30       83.55      1.49 o 
   0   4   2       16.36       10.38      0.42 o 
   1   4   2     2611.91     2307.78     20.55 o 
   2   4   2      281.49      260.20      2.86 o 
   3   4   2       88.79       86.04      1.94 o 
   4   4   2       20.51       25.20      1.28 o 
   5   4   2        7.61        5.33      1.17 o 
   6   4   2       94.49      107.39      3.54 o 
   7   4   2        9.32        9.77      2.25 o 
   8   4   2        0.47       -0.87      1.73 o 
   9   4   2        3.14        2.01      2.92 o 
 -10   5   2        1.72        2.19      2.88 o 
  -9   5   2        4.70        3.04      1.82 o 
  -8   5   2       11.39        9.24      1.85 o 
  -7   5   2       79.16       82.88      2.75 o 
  -6   5   2      367.77      376.82      5.60 o 
  -5   5   2       40.35       35.99      1.33 o 
  -4   5   2     1188.81     1150.92     11.44 o 
  -3   5   2       21.78       19.78      0.65 o 
  -2   5   2      519.59      505.52      5.66 o 
  -1   5   2     1152.09     1032.16     13.79 o 
   0   5   2      861.04      739.55      6.24 o 
   1   5   2      707.88      652.48      5.62 o 
   2   5   2      412.06      394.31      4.15 o 
   3   5   2      101.77      114.62      1.95 o 
   4   5   2       76.10       75.13      2.01 o 
   5   5   2      115.98      113.10      3.02 o 
   6   5   2       15.53       13.63      1.81 o 
   7   5   2       11.39       11.75      2.08 o 
   8   5   2       30.81       33.48      5.54 o 
   9   5   2        1.77        0.07      2.62 o 
 -10   6   2        0.87        1.11      2.24 o 
  -9   6   2       10.89        5.13      1.95 o 
  -8   6   2        3.13        2.26      1.22 o 
  -7   6   2        2.96        2.73      1.12 o 
  -6   6   2       42.83       52.83      3.20 o 
  -5   6   2      178.39      165.56      2.72 o 
  -4   6   2        3.51        1.99      0.84 o 
  -3   6   2      736.41      664.67      6.31 o 
  -2   6   2     1093.93      970.36      8.43 o 
  -1   6   2       86.39       89.18      1.39 o 
   0   6   2       48.28       52.63      1.07 o 
   1   6   2       24.08       17.47      0.81 o 
   2   6   2     1571.58     1527.62     14.99 o 
   3   6   2      666.28      670.77      7.37 o 
   4   6   2        1.35        3.59      1.03 o 
   5   6   2       14.80       16.80      1.43 o 
   6   6   2       67.64       82.63      3.58 o 
   7   6   2        8.27        9.00      2.29 o 
   8   6   2       31.39       26.47      6.35 o 
   9   6   2        3.84        6.80      4.81 o 
 -10   7   2        9.54        6.50      3.33 o 
  -9   7   2       35.52       25.82      5.02 o 
  -8   7   2       38.01       43.60      2.60 o 
  -7   7   2      131.34      143.23      3.67 o 
  -6   7   2        1.99        1.54      0.85 o 
  -5   7   2      101.30       97.18      2.08 o 
  -4   7   2     1177.45     1174.02     12.24 o 
  -3   7   2      497.05      487.57      5.02 o 
  -2   7   2       47.74       36.02      0.77 o 
  -1   7   2      999.11      912.95     11.05 o 
   0   7   2       31.73       27.40      0.71 o 
   1   7   2       26.76       30.85      0.86 o 
   2   7   2        0.62        0.75      0.43 o 
   3   7   2       25.17       29.79      1.22 o 
   4   7   2       48.01       53.30      1.65 o 
   5   7   2        1.10        1.94      1.01 o 
   6   7   2      118.02      131.16      4.02 o 
   7   7   2       83.34       92.56      3.81 o 
   8   7   2       16.97        9.88      3.40 o 
   9   7   2        5.65        5.78      3.37 o 
 -10   8   2        1.71        2.37      2.68 o 
  -9   8   2       41.36       41.85      6.03 o 
  -8   8   2        0.93        0.32      1.04 o 
  -7   8   2        0.02        0.41      0.80 o 
  -6   8   2      137.88      141.16      3.14 o 
  -5   8   2        0.22        0.75      0.61 o 
  -4   8   2      346.85      365.08      4.48 o 
  -3   8   2     2802.76     2753.52     27.49 o 
  -2   8   2      226.34      242.79      2.61 o 
  -1   8   2      681.63      654.37      8.25 o 
   0   8   2     2356.24     2229.13     20.99 o 
   1   8   2      456.71      431.15      4.53 o 
   2   8   2      193.71      184.36      2.64 o 
   3   8   2      420.27      396.57      5.09 o 
   4   8   2       19.11       25.20      1.36 o 
   5   8   2       20.90       22.23      1.70 o 
   6   8   2       20.31       25.00      2.02 o 
   7   8   2        2.16        2.21      1.55 o 
   8   8   2       14.40        8.13      2.31 o 
 -10   9   2        0.46        0.37      1.89 o 
  -9   9   2        7.76        4.42      1.95 o 
  -8   9   2        3.40        2.14      1.38 o 
  -7   9   2       11.11       11.02      1.52 o 
  -6   9   2      384.88      393.76      6.00 o 
  -5   9   2      236.01      237.22      3.84 o 
  -4   9   2       44.74       40.22      1.29 o 
  -3   9   2       86.17       73.85      1.60 o 
  -2   9   2     1016.60     1002.07      9.45 o 
  -1   9   2      140.64      140.66      1.89 o 
   0   9   2      991.54      949.34      9.29 o 
   1   9   2       41.51       40.44      1.08 o 
   2   9   2      100.18       93.81      1.95 o 
   3   9   2        7.69       13.75      1.20 o 
   4   9   2      450.19      465.88      6.50 o 
   5   9   2       29.77       28.50      1.96 o 
   6   9   2       44.06       53.93      2.72 o 
   7   9   2       41.08       38.70      3.63 o 
   8   9   2        0.87       -0.74      1.40 o 
  -9  10   2        1.22        1.47      1.45 o 
  -8  10   2        0.00        1.07      1.11 o 
  -7  10   2       54.21       59.06      2.73 o 
  -6  10   2       42.52       41.93      2.01 o 
  -5  10   2      245.31      249.93      4.25 o 
  -4  10   2       56.56       61.57      1.71 o 
  -3  10   2      192.18      193.91      2.78 o 
  -2  10   2      357.37      381.07      4.28 o 
  -1  10   2      158.67      159.47      2.17 o 
   0  10   2     1141.70     1086.49     10.84 o 
   1  10   2      202.33      188.09      2.60 o 
   2  10   2        0.44        1.05      0.58 o 
   3  10   2      201.56      184.27      3.27 o 
   4  10   2       17.37       21.29      1.63 o 
   5  10   2      395.34      433.34      7.16 o 
   6  10   2        3.21        2.96      1.32 o 
   7  10   2        0.55        1.06      1.50 o 
   8  10   2       14.58       10.34      4.08 o 
  -9  11   2        1.67        1.38      1.54 o 
  -8  11   2        2.85        2.04      1.35 o 
  -7  11   2       94.79       97.12      3.18 o 
  -6  11   2        0.12        0.66      1.00 o 
  -5  11   2       46.57       52.63      1.89 o 
  -4  11   2      373.98      354.31      4.87 o 
  -3  11   2       20.36       23.37      1.13 o 
  -2  11   2      968.70      958.55      9.67 o 
  -1  11   2      634.12      631.88      7.70 o 
   0  11   2      303.47      294.99      3.62 o 
   1  11   2        0.77        0.62      0.49 o 
   2  11   2       19.87       16.89      1.04 o 
   3  11   2       40.79       43.44      1.89 o 
   4  11   2      142.94      148.06      3.35 o 
   5  11   2       73.81       81.19      3.17 o 
   6  11   2       43.43       53.49      2.79 o 
   7  11   2        7.46        4.94      1.76 o 
   8  11   2        3.60        2.28      2.54 o 
  -9  12   2        0.31        1.21      1.47 o 
  -8  12   2       35.78       37.54      4.59 o 
  -7  12   2        0.76        0.57      1.18 o 
  -6  12   2      171.90      181.20      4.10 o 
  -5  12   2      174.96      164.89      3.43 o 
  -4  12   2       24.46       24.11      1.34 o 
  -3  12   2      273.83      273.43      3.82 o 
  -2  12   2      781.24      761.69      8.27 o 
  -1  12   2      287.82      322.67      3.87 o 
   0  12   2       29.51       39.28      1.33 o 
   1  12   2        3.75        2.61      0.72 o 
   2  12   2        0.27       -0.19      0.59 o 
   3  12   2       59.02       62.21      2.06 o 
   4  12   2       13.20       12.95      1.47 o 
   5  12   2      243.36      272.32      5.74 o 
   6  12   2        5.35        5.33      1.64 o 
   7  12   2       30.40       27.56      4.87 o 
   8  12   2        1.14       -0.44      1.98 o 
  -9  13   2        4.92        3.55      2.13 o 
  -8  13   2        2.61        1.29      1.48 o 
  -7  13   2       10.94       16.94      2.17 o 
  -6  13   2       34.90       51.69      5.46 o 
  -5  13   2        2.56        2.00      1.01 o 
  -4  13   2      130.58      127.37      2.75 o 
  -3  13   2      282.83      281.56      4.15 o 
  -2  13   2      442.95      449.34      5.36 o 
  -1  13   2      155.41      145.47      2.34 o 
   0  13   2      496.72      504.52      5.98 o 
   1  13   2      325.17      297.28      4.39 o 
   2  13   2       71.65       73.39      2.18 o 
   3  13   2      101.58      103.56      2.95 o 
   4  13   2        7.52        8.05      1.58 o 
   5  13   2       18.14       16.93      2.11 o 
   6  13   2       42.17       50.65      4.36 o 
   7  13   2        8.11        3.84      2.01 o 
   8  13   2       19.55        8.59      3.53 o 
  -9  14   2        2.21        1.69      1.63 o 
  -8  14   2        0.04       -0.90      1.34 o 
  -7  14   2       58.07       64.03      3.19 o 
  -6  14   2        1.55        1.49      1.13 o 
  -5  14   2        7.39        7.43      1.34 o 
  -4  14   2       56.76       52.01      1.94 o 
  -3  14   2      251.41      234.45      3.74 o 
  -2  14   2       28.86       28.65      1.21 o 
  -1  14   2      244.92      259.25      3.92 o 
   0  14   2       82.46       80.15      1.95 o 
   1  14   2        0.06        1.24      0.75 o 
   2  14   2       19.79       20.14      1.41 o 
   3  14   2      196.80      199.48      4.13 o 
   4  14   2       62.93       67.65      2.74 o 
   5  14   2        2.50        1.33      1.18 o 
   6  14   2        0.10        0.44      1.33 o 
   7  14   2       25.97       19.47      5.23 o 
   8  14   2       37.14       22.56      8.06 o 
  -9  15   2        3.72        4.92      2.09 o 
  -8  15   2        8.75        5.28      2.00 o 
  -7  15   2       17.33       14.51      2.40 o 
  -6  15   2       37.86       44.09      2.81 o 
  -5  15   2       10.87       15.00      1.75 o 
  -4  15   2       11.64       15.87      1.43 o 
  -3  15   2       31.84       26.81      1.46 o 
  -2  15   2       31.49       31.78      1.37 o 
  -1  15   2      527.30      507.66      6.59 o 
   0  15   2       17.46       19.69      1.38 o 
   1  15   2      215.38      218.28      3.98 o 
   2  15   2      138.47      148.84      3.14 o 
   3  15   2      301.27      311.06      5.69 o 
   4  15   2       58.06       69.04      3.10 o 
   5  15   2        6.91        5.11      1.69 o 
   6  15   2        0.56        1.44      1.51 o 
   7  15   2       16.94        9.30      3.25 o 
  -8  16   2        4.09        3.74      1.98 o 
  -7  16   2        5.55        5.43      2.02 o 
  -6  16   2       73.08       77.33      3.16 o 
  -5  16   2      154.12      147.72      3.75 o 
  -4  16   2       16.64       14.49      1.49 o 
  -3  16   2        0.81        1.56      0.88 o 
  -2  16   2        4.04        4.81      0.98 o 
  -1  16   2      164.77      175.92      3.32 o 
   0  16   2       22.38       22.93      1.41 o 
   1  16   2       51.03       55.81      2.17 o 
   2  16   2       78.89       84.29      2.58 o 
   3  16   2      164.55      164.64      4.28 o 
   4  16   2       33.75       41.26      2.51 o 
   5  16   2        0.17       -0.21      1.06 o 
   6  16   2        0.05        0.34      1.50 o 
   7  16   2        5.13        4.54      2.75 o 
  -8  17   2        0.05        1.11      1.70 o 
  -7  17   2       14.33       11.39      2.25 o 
  -6  17   2        0.46        1.04      1.27 o 
  -5  17   2       18.75       14.39      1.82 o 
  -4  17   2        5.83        6.77      1.40 o 
  -3  17   2        0.56        1.42      0.91 o 
  -2  17   2      106.86      108.13      2.84 o 
  -1  17   2        0.18        0.32      0.74 o 
   0  17   2       38.12       41.05      1.88 o 
   1  17   2      651.08      677.72      9.50 o 
   2  17   2      118.17      123.05      3.96 o 
   3  17   2       77.77       82.41      3.03 o 
   4  17   2       53.57       66.98      3.14 o 
   5  17   2        7.74        5.45      1.85 o 
   6  17   2        5.87        5.68      1.93 o 
   7  17   2        1.87        3.42      2.35 o 
  -8  18   2        0.03        0.19      1.30 o 
  -7  18   2        4.06        2.35      1.79 o 
  -6  18   2        0.36        0.45      1.13 o 
  -5  18   2        2.71        3.11      1.29 o 
  -4  18   2        2.67        2.10      1.15 o 
  -3  18   2       54.22       56.74      2.19 o 
  -2  18   2        0.04        0.39      0.83 o 
  -1  18   2        8.97        9.31      1.32 o 
   0  18   2      201.06      219.41      4.44 o 
   1  18   2        0.00        0.34      0.96 o 
   2  18   2      181.08      203.00      4.67 o 
   3  18   2      240.18      270.60      5.52 o 
   4  18   2        1.01        1.28      1.35 o 
   5  18   2        1.85        1.11      1.40 o 
   6  18   2       10.97       11.74      2.73 o 
   7  18   2       12.46       11.30      3.21 o 
  -8  19   2        5.06        2.24      3.22 o 
  -7  19   2        0.97        0.36      1.37 o 
  -6  19   2        1.86        1.13      1.33 o 
  -5  19   2       45.66       50.29      2.97 o 
  -4  19   2        0.26        0.97      1.06 o 
  -3  19   2        8.73        4.81      1.30 o 
  -2  19   2      116.89      126.76      3.25 o 
  -1  19   2       37.52       39.00      2.04 o 
   0  19   2        1.49        0.77      1.01 o 
   1  19   2      333.19      337.26      6.31 o 
   2  19   2       43.96       51.28      2.75 o 
   3  19   2        4.19        4.33      1.63 o 
   4  19   2        3.18        3.65      1.66 o 
   5  19   2        0.08       -0.09      1.21 o 
   6  19   2        6.96        8.17      2.30 o 
  -7  20   2        0.16        0.60      1.49 o 
  -6  20   2        0.06        1.33      1.63 o 
  -5  20   2        3.67        1.66      1.58 o 
  -4  20   2       18.26       18.46      2.00 o 
  -3  20   2       33.19       30.30      1.96 o 
  -2  20   2        9.84        9.71      1.57 o 
  -1  20   2        8.60       10.69      1.56 o 
   0  20   2      176.92      210.52      4.81 o 
   1  20   2       12.56       10.90      1.84 o 
   2  20   2      163.67      183.75      5.11 o 
   3  20   2      187.25      202.92      5.47 o 
   4  20   2        0.56        0.87      1.50 o 
   5  20   2        4.45        1.10      1.71 o 
   6  20   2        1.06        2.88      2.02 o 
  -7  21   2        2.31        4.70      2.57 o 
  -6  21   2        0.59        1.78      1.71 o 
  -5  21   2        1.96        0.02      1.09 o 
  -4  21   2        2.24        0.34      1.12 o 
  -3  21   2        8.97       10.26      1.91 o 
  -2  21   2       45.49       47.39      2.82 o 
  -1  21   2      386.56      409.31      7.28 o 
   0  21   2       13.33       15.71      1.95 o 
   1  21   2      187.18      218.99      5.53 o 
   2  21   2        1.16        0.79      1.31 o 
   3  21   2        3.09        2.17      1.54 o 
   4  21   2        4.76        2.76      1.84 o 
   5  21   2       46.10       55.63      8.97 o 
   6  21   2        6.36        5.32      2.58 o 
  -6  22   2        9.15        6.04      2.43 o 
  -5  22   2       13.55       12.89      3.09 o 
  -4  22   2        4.45        3.67      1.64 o 
  -3  22   2       50.59       59.81      2.92 o 
  -2  22   2        6.09        8.59      1.65 o 
  -1  22   2       16.30       15.87      2.17 o 
   0  22   2       13.66       13.73      1.98 o 
   1  22   2      116.55      133.79      4.61 o 
   2  22   2        1.54        0.61      1.35 o 
   3  22   2        0.52        0.76      1.33 o 
   4  22   2        8.27        6.10      2.40 o 
   5  22   2       24.26       14.99      5.42 o 
  -6  23   2        3.20        5.46      2.46 o 
  -5  23   2        0.99        1.78      1.91 o 
  -4  23   2        8.69        4.48      1.80 o 
  -3  23   2       13.62       14.63      2.32 o 
  -2  23   2        3.01        1.13      1.27 o 
  -1  23   2       23.88       27.70      3.25 o 
   0  23   2       45.05       49.10      6.72 o 
   1  23   2        0.01       -0.16      1.23 o 
   2  23   2       16.30        7.71      2.15 o 
   3  23   2        2.89        2.31      1.77 o 
   4  23   2        4.70        3.66      2.21 o 
   5  23   2        0.98        3.03      2.21 o 
  -5  24   2        6.43        7.19      2.43 o 
  -4  24   2       11.46        5.72      2.13 o 
  -3  24   2       38.64       35.92      4.64 o 
  -2  24   2        5.39        4.56      1.86 o 
  -1  24   2       42.95       51.60      4.40 o 
   0  24   2       18.78       10.67      2.54 o 
   1  24   2        3.58        1.29      1.45 o 
   2  24   2        2.33        1.05      1.53 o 
   3  24   2        0.47        2.51      1.85 o 
   4  24   2        2.48        4.23      2.25 o 
  -5  25   2        0.11        4.31      2.82 o 
  -4  25   2        3.37        5.80      3.08 o 
  -3  25   2       39.39       46.40      4.44 o 
  -2  25   2        9.86        7.41      2.02 o 
  -1  25   2       47.80       55.20      4.35 o 
   0  25   2        5.16        4.19      1.92 o 
   1  25   2        1.48        2.29      1.69 o 
   2  25   2        8.05        6.80      2.16 o 
   3  25   2        5.26        2.50      2.16 o 
   4  25   2        1.63        1.72      2.02 o 
  -4  26   2        2.65        2.92      2.63 o 
  -3  26   2        1.86        1.22      2.35 o 
  -2  26   2        3.71        2.84      1.76 o 
  -1  26   2        2.17        1.82      1.69 o 
   0  26   2        2.19        1.15      1.72 o 
   1  26   2       16.66       15.08      3.36 o 
   2  26   2        0.02        1.87      1.82 o 
   3  26   2        0.39        1.32      1.83 o 
  -3  27   2        2.64        2.62      2.72 o 
  -2  27   2        2.02        2.22      2.48 o 
  -1  27   2        0.01        0.57      1.56 o 
   0  27   2        7.12        4.54      2.13 o 
   1  27   2        0.74        1.83      1.78 o 
   2  27   2        0.00        1.21      1.97 o 
  -2  28   2        0.55       -0.64      5.45 o 
  -1  28   2        7.74        3.30      2.75 o 
   0  28   2        5.79        3.71      2.56 o 
 -10   1   3        4.87        7.90      4.29 o 
  -9   1   3        0.37        0.38      0.72 o 
  -8   1   3       87.20       90.41      3.67 o 
  -7   1   3        0.61        0.99      0.49 o 
  -6   1   3        0.48        0.76      0.40 o 
  -5   1   3      104.36       96.84      1.34 o 
  -4   1   3        2.90        3.73      0.92 o 
  -3   1   3       40.72       34.04      0.65 o 
  -2   1   3      298.50      274.52      2.79 o 
  -1   1   3        8.60        7.59      0.49 o 
   0   1   3        0.21        1.43      0.34 o 
   1   1   3      758.08      646.13      6.53 o 
   2   1   3     1020.11     1024.82     10.89 o 
   3   1   3     1057.42     1016.05     11.46 o 
   4   1   3       20.15       21.17      1.09 o 
   5   1   3      249.13      275.66      5.32 o 
   6   1   3        0.55        0.25      0.79 o 
   7   1   3        0.80       -0.20      1.05 o 
   8   1   3        0.00        0.29      1.87 o 
 -10   2   3       13.24       14.31      4.52 o 
  -9   2   3        9.38        8.14      1.96 o 
  -8   2   3        5.75        6.28      1.34 o 
  -7   2   3       46.47       45.32      1.35 o 
  -6   2   3       58.89       52.34      1.65 o 
  -5   2   3      222.52      243.59      4.16 o 
  -4   2   3      125.82      138.80      1.92 o 
  -3   2   3     1451.74     1376.36     12.94 o 
  -2   2   3      131.21      101.53      1.24 o 
  -1   2   3       39.86       40.30      0.89 o 
   0   2   3     2263.51     2113.01     19.27 o 
   1   2   3      150.74      143.73      2.21 o 
   2   2   3     1557.27     1491.16     18.27 o 
   3   2   3      646.24      662.35      8.91 o 
   4   2   3      106.42      118.32      2.49 o 
   5   2   3       28.29       30.54      1.58 o 
   6   2   3        0.72       -0.40      0.91 o 
   7   2   3        3.93        1.81      1.28 o 
   8   2   3        0.63       -0.52      1.81 o 
 -10   3   3        2.76        4.27      3.13 o 
  -9   3   3        4.77        3.98      1.40 o 
  -8   3   3        4.89        4.24      1.05 o 
  -7   3   3      132.88      137.32      3.35 o 
  -6   3   3       43.54       47.13      1.20 o 
  -5   3   3       23.95       23.11      0.87 o 
  -4   3   3      180.90      183.51      2.73 o 
  -3   3   3       31.15       31.62      2.20 o 
  -2   3   3      100.08       76.60      1.03 o 
  -1   3   3      810.49      709.03      6.31 o 
   0   3   3     1638.81     1567.57     14.15 o 
   1   3   3      840.16      794.79     10.15 o 
   2   3   3      622.06      619.85      8.20 o 
   3   3   3      173.49      191.47      4.73 o 
   4   3   3       92.32       97.80      2.00 o 
   5   3   3        3.85        5.79      1.23 o 
   6   3   3       73.73       82.87      3.21 o 
   7   3   3       25.25       22.12      4.73 o 
   8   3   3        1.60        1.54      2.39 o 
 -10   4   3       18.37       19.73      4.69 o 
  -9   4   3        3.62        4.28      1.93 o 
  -8   4   3       28.30       25.75      1.68 o 
  -7   4   3        0.12        0.22      0.69 o 
  -6   4   3        0.03        0.00      0.33 o 
  -5   4   3       18.53       20.27      0.61 o 
  -4   4   3       27.68       23.08      0.80 o 
  -3   4   3       14.29       14.76      0.47 o 
  -2   4   3      356.78      315.85      3.36 o 
  -1   4   3     2120.24     1999.97     18.00 o 
   0   4   3      306.09      289.34      3.03 o 
   1   4   3     1425.84     1346.99     15.36 o 
   2   4   3      675.30      688.61      9.27 o 
   3   4   3      241.88      249.18      4.74 o 
   4   4   3        4.66        5.79      0.65 o 
   5   4   3       27.47       27.70      1.58 o 
   6   4   3       16.95       19.57      1.56 o 
   7   4   3       13.99        9.27      2.25 o 
   8   4   3        3.76        2.25      2.37 o 
 -10   5   3        0.29        2.72      2.92 o 
  -9   5   3        0.13       -0.13      0.69 o 
  -8   5   3        9.55        7.93      1.44 o 
  -7   5   3       20.11       22.93      1.13 o 
  -6   5   3        0.06        0.72      0.49 o 
  -5   5   3       28.29       21.14      0.88 o 
  -4   5   3      235.68      225.98      2.75 o 
  -3   5   3      176.47      148.53      1.73 o 
  -2   5   3      126.98      114.64      1.27 o 
  -1   5   3      406.20      342.79      3.17 o 
   0   5   3      180.93      178.14      2.29 o 
   1   5   3      381.75      401.62      3.89 o 
   2   5   3      519.54      502.04      6.60 o 
   3   5   3      167.91      164.60      3.64 o 
   4   5   3       41.25       42.80      1.36 o 
   5   5   3        1.31        1.00      0.70 o 
   6   5   3        6.54        7.48      1.41 o 
   7   5   3        1.13        1.87      1.08 o 
   8   5   3        2.66        2.10      2.74 o 
 -10   6   3        1.41       -0.43      2.37 o 
  -9   6   3        0.03        0.47      1.26 o 
  -8   6   3       66.32       72.06      2.21 o 
  -7   6   3      193.51      202.53      3.50 o 
  -6   6   3      104.11      107.81      2.19 o 
  -5   6   3      645.10      645.86      7.14 o 
  -4   6   3      394.24      394.54      4.42 o 
  -3   6   3       88.37       65.84      1.24 o 
  -2   6   3      185.55      172.71      2.56 o 
  -1   6   3      593.09      543.89      5.88 o 
   0   6   3       11.51       16.15      0.67 o 
   1   6   3     1034.60     1008.92      9.64 o 
   2   6   3      325.14      329.32      3.44 o 
   3   6   3       10.64       10.02      0.78 o 
   4   6   3        7.80        7.62      0.72 o 
   5   6   3       36.39       34.34      1.41 o 
   6   6   3        4.43        4.11      1.34 o 
   7   6   3       37.09       40.75      6.54 o 
   8   6   3       19.16       18.81      5.37 o 
 -10   7   3        1.74        3.44      2.75 o 
  -9   7   3        4.05        1.48      1.75 o 
  -8   7   3        8.70        3.91      1.38 o 
  -7   7   3        9.10        9.54      1.06 o 
  -6   7   3      126.62      130.65      2.92 o 
  -5   7   3      133.41      130.90      2.78 o 
  -4   7   3        2.40        4.00      0.61 o 
  -3   7   3       17.03       13.55      0.59 o 
  -2   7   3       58.96       62.51      1.41 o 
  -1   7   3      171.92      175.66      2.60 o 
   0   7   3      143.45      150.28      3.20 o 
   1   7   3     1387.17     1416.96     14.12 o 
   2   7   3       32.42       32.04      1.13 o 
   3   7   3      115.69      122.42      2.04 o 
   4   7   3       19.60       21.13      1.02 o 
   5   7   3        0.50        0.15      0.69 o 
   6   7   3        9.48        9.93      1.79 o 
   7   7   3       34.54       32.45      5.86 o 
   8   7   3        2.06        1.17      2.44 o 
 -10   8   3        1.20        4.08      3.01 o 
  -9   8   3        0.05        1.37      1.40 o 
  -8   8   3       13.94       13.92      2.36 o 
  -7   8   3       20.52       25.30      1.47 o 
  -6   8   3       19.31       26.25      1.33 o 
  -5   8   3       62.92       55.76      1.74 o 
  -4   8   3       17.16       16.00      0.86 o 
  -3   8   3      428.39      401.36      4.31 o 
  -2   8   3       18.85       22.16      1.07 o 
  -1   8   3        0.12        1.57      0.62 o 
   0   8   3       20.38       20.88      0.80 o 
   1   8   3      683.68      690.77      7.16 o 
   2   8   3       28.05       29.66      1.04 o 
   3   8   3       83.83       91.41      1.78 o 
   4   8   3       14.84       16.81      1.05 o 
   5   8   3        3.06        4.29      1.16 o 
   6   8   3        1.70        2.49      1.09 o 
   7   8   3        0.06        0.24      1.58 o 
   8   8   3        3.08        3.53      2.88 o 
 -10   9   3        3.49        2.44      2.77 o 
  -9   9   3        9.13        4.72      1.98 o 
  -8   9   3        5.43        3.13      1.18 o 
  -7   9   3       10.62        7.47      1.46 o 
  -6   9   3      216.58      225.26      3.79 o 
  -5   9   3      245.76      218.58      3.48 o 
  -4   9   3       99.50       89.86      1.79 o 
  -3   9   3      215.64      213.84      2.64 o 
  -2   9   3      547.79      536.26      6.58 o 
  -1   9   3      710.14      704.62      7.30 o 
   0   9   3        4.43        5.58      0.59 o 
   1   9   3      266.63      282.73      3.61 o 
   2   9   3       33.70       37.15      1.19 o 
   3   9   3       59.25       67.44      1.70 o 
   4   9   3        2.82        2.47      0.69 o 
   5   9   3      132.72      144.60      3.46 o 
   6   9   3       18.88       19.39      1.95 o 
   7   9   3       20.21       16.58      4.08 o 
   8   9   3        0.96        1.85      2.65 o 
 -10  10   3        0.67       -0.48      2.11 o 
  -9  10   3        1.43        0.83      1.45 o 
  -8  10   3        0.66        0.22      1.02 o 
  -7  10   3      207.37      225.24      4.49 o 
  -6  10   3        2.35        3.49      1.00 o 
  -5  10   3      145.62      145.04      2.77 o 
  -4  10   3        1.22        1.68      0.62 o 
  -3  10   3       11.23        9.90      0.61 o 
  -2  10   3      142.12      157.98      2.89 o 
  -1  10   3     2219.08     2301.66     27.65 o 
   0  10   3      180.74      187.57      2.54 o 
   1  10   3      502.04      536.52      6.14 o 
   2  10   3       12.55       14.13      0.93 o 
   3  10   3        1.90        2.68      0.73 o 
   4  10   3       12.12       15.05      1.49 o 
   5  10   3       48.70       55.39      2.05 o 
   6  10   3        7.30        6.02      1.58 o 
   7  10   3        3.53        2.79      2.34 o 
   8  10   3        3.74        1.92      2.34 o 
  -9  11   3        0.22        2.08      1.90 o 
  -8  11   3        0.21        0.74      1.10 o 
  -7  11   3       75.70       85.23      2.93 o 
  -6  11   3       46.33       55.72      2.20 o 
  -5  11   3      133.26      126.12      2.68 o 
  -4  11   3        2.22        3.54      0.75 o 
  -3  11   3      388.78      361.52      4.20 o 
  -2  11   3      273.88      269.76      4.30 o 
  -1  11   3      130.32      129.16      2.23 o 
   0  11   3        0.99        1.28      0.51 o 
   1  11   3        8.07       10.59      0.94 o 
   2  11   3        1.05        0.93      0.61 o 
   3  11   3      165.85      176.55      3.37 o 
   4  11   3        5.04        4.86      1.09 o 
   5  11   3        2.57        2.26      1.03 o 
   6  11   3        0.07        0.57      0.94 o 
   7  11   3        0.12        0.73      1.72 o 
   8  11   3        4.34        4.03      2.78 o 
  -9  12   3       18.70       13.36      4.20 o 
  -8  12   3       54.70       64.83      3.08 o 
  -7  12   3        5.13        5.95      1.46 o 
  -6  12   3       67.11       73.64      2.46 o 
  -5  12   3       81.28       81.05      2.37 o 
  -4  12   3       80.22       79.14      1.93 o 
  -3  12   3      177.01      192.85      2.75 o 
  -2  12   3       22.58       29.57      1.06 o 
  -1  12   3      307.98      299.65      3.76 o 
   0  12   3        3.69        5.10      0.66 o 
   1  12   3       49.84       51.16      1.54 o 
   2  12   3        5.60        5.01      0.96 o 
   3  12   3        6.24        7.54      1.25 o 
   4  12   3        7.84        9.22      1.56 o 
   5  12   3       62.60       67.20      2.88 o 
   6  12   3        0.14        1.65      0.98 o 
   7  12   3        6.01        4.91      2.56 o 
  -9  13   3        7.64        5.05      2.24 o 
  -8  13   3        0.00        0.77      1.30 o 
  -7  13   3       55.64       60.27      2.70 o 
  -6  13   3       26.54       23.69      1.92 o 
  -5  13   3      121.60      135.43      3.22 o 
  -4  13   3      237.07      234.83      3.78 o 
  -3  13   3       33.84       35.41      1.26 o 
  -2  13   3       18.07       21.84      1.22 o 
  -1  13   3      151.71      167.89      2.55 o 
   0  13   3        7.24        8.22      0.82 o 
   1  13   3       43.30       40.41      1.48 o 
   2  13   3        9.77       10.53      1.16 o 
   3  13   3        0.21        1.04      0.90 o 
   4  13   3       11.60       12.64      1.50 o 
   5  13   3        0.96        0.15      0.98 o 
   6  13   3       12.32        7.76      1.67 o 
   7  13   3        2.01        2.10      2.25 o 
  -9  14   3        7.84        6.88      2.43 o 
  -8  14   3        0.83       -0.13      1.11 o 
  -7  14   3        2.76        1.89      1.33 o 
  -6  14   3       75.52       75.84      3.14 o 
  -5  14   3      200.60      204.29      4.00 o 
  -4  14   3       96.09       99.51      2.49 o 
  -3  14   3       14.96       16.47      0.89 o 
  -2  14   3       23.25       23.64      0.90 o 
  -1  14   3      158.17      161.76      2.62 o 
   0  14   3       95.33       99.54      2.13 o 
   1  14   3      161.48      155.39      2.93 o 
   2  14   3       32.10       35.78      1.75 o 
   3  14   3      252.37      263.44      4.80 o 
   4  14   3       27.16       30.15      2.12 o 
   5  14   3       10.10       12.15      1.68 o 
   6  14   3        1.17        0.86      1.73 o 
   7  14   3        5.58        3.26      2.78 o 
  -9  15   3        0.32        1.84      2.01 o 
  -8  15   3        3.24        1.94      1.57 o 
  -7  15   3        0.01       -0.10      1.18 o 
  -6  15   3       80.26       76.02      3.01 o 
  -5  15   3        5.09        6.84      1.46 o 
  -4  15   3        0.19        1.60      0.80 o 
  -3  15   3       38.62       38.33      1.30 o 
  -2  15   3       30.03       32.02      1.14 o 
  -1  15   3       34.98       38.66      1.65 o 
   0  15   3      114.44      118.20      2.80 o 
   1  15   3       15.02       14.39      1.54 o 
   2  15   3        8.18        8.20      1.26 o 
   3  15   3      124.43      141.47      3.60 o 
   4  15   3       26.39       30.77      2.15 o 
   5  15   3        0.06       -0.58      1.22 o 
   6  15   3        3.50        1.78      1.91 o 
   7  15   3        7.35        6.93      2.81 o 
  -8  16   3       10.41        4.71      2.23 o 
  -7  16   3       31.43       27.65      4.63 o 
  -6  16   3       34.70       29.44      2.45 o 
  -5  16   3       28.16       27.93      1.81 o 
  -4  16   3        1.23        1.81      0.81 o 
  -3  16   3       68.67       67.09      1.67 o 
  -2  16   3       35.30       31.60      1.19 o 
  -1  16   3       86.10       97.43      2.28 o 
   0  16   3      135.34      145.08      2.95 o 
   1  16   3        4.71        6.12      1.09 o 
   2  16   3        2.19        3.85      1.22 o 
   3  16   3      137.57      150.05      3.86 o 
   4  16   3        0.38        0.23      1.06 o 
   5  16   3        3.25        2.62      1.39 o 
   6  16   3        5.31        3.54      2.30 o 
   7  16   3        4.90        5.77      2.86 o 
  -8  17   3       18.60       13.45      3.26 o 
  -7  17   3       13.80       11.73      2.24 o 
  -6  17   3       18.04       10.90      1.96 o 
  -5  17   3        7.12        8.76      1.39 o 
  -4  17   3       53.45       44.10      1.97 o 
  -3  17   3       60.50       62.27      1.99 o 
  -2  17   3        2.81        3.18      0.70 o 
  -1  17   3        8.79       12.24      1.33 o 
   0  17   3       59.38       60.15      2.13 o 
   1  17   3      159.06      170.31      3.72 o 
   2  17   3        5.41        5.43      1.32 o 
   3  17   3       15.09       18.14      2.01 o 
   4  17   3        0.01       -0.25      1.01 o 
   5  17   3        3.80        1.95      1.57 o 
   6  17   3        4.92        5.45      2.74 o 
  -8  18   3        0.58        0.79      1.81 o 
  -7  18   3        0.30        1.44      1.79 o 
  -6  18   3        8.14        7.53      1.84 o 
  -5  18   3        5.36        4.94      1.63 o 
  -4  18   3      236.58      198.96      3.95 o 
  -3  18   3        3.85        5.09      0.84 o 
  -2  18   3        9.21       11.45      1.12 o 
  -1  18   3        7.24        7.01      1.15 o 
   0  18   3        0.07        1.12      0.93 o 
   1  18   3      125.87      139.25      3.58 o 
   2  18   3      229.96      251.98      5.14 o 
   3  18   3        6.65        5.94      1.96 o 
   4  18   3       39.81       49.84      4.18 o 
   5  18   3        1.12        1.11      1.56 o 
   6  18   3        2.69        8.45      2.70 o 
  -8  19   3        1.12        2.75      2.26 o 
  -7  19   3        3.19        3.13      2.36 o 
  -6  19   3        0.92        0.49      1.45 o 
  -5  19   3        9.00        9.84      1.82 o 
  -4  19   3       70.91       57.00      2.41 o 
  -3  19   3        8.09       11.28      1.23 o 
  -2  19   3       53.92       53.48      2.21 o 
  -1  19   3       84.43       88.17      2.58 o 
   0  19   3      252.80      282.44      5.37 o 
   1  19   3       47.77       50.13      2.38 o 
   2  19   3       72.02       88.82      3.34 o 
   3  19   3        6.50        6.60      1.66 o 
   4  19   3        7.11        4.14      1.79 o 
   5  19   3       12.68        8.49      2.63 o 
   6  19   3        6.62        6.65      3.03 o 
  -7  20   3        8.07        9.88      2.97 o 
  -6  20   3        0.18        0.98      1.64 o 
  -5  20   3       24.85       21.43      3.22 o 
  -4  20   3       21.74       16.85      1.71 o 
  -3  20   3        2.23        2.75      1.00 o 
  -2  20   3       70.93       69.01      2.52 o 
  -1  20   3        0.18        0.90      0.91 o 
   0  20   3       26.92       29.74      2.12 o 
   1  20   3      135.05      151.79      3.95 o 
   2  20   3        0.41        1.02      1.32 o 
   3  20   3        1.76        0.93      1.26 o 
   4  20   3       11.02        5.72      1.96 o 
   5  20   3        2.68        1.44      1.70 o 
  -7  21   3        3.08        4.51      3.05 o 
  -6  21   3        0.01        3.58      2.48 o 
  -5  21   3        0.46        0.68      1.03 o 
  -4  21   3       18.98       16.24      1.98 o 
  -3  21   3       10.23       11.23      1.69 o 
  -2  21   3        0.42        0.98      1.08 o 
  -1  21   3        0.50        0.05      0.92 o 
   0  21   3       52.67       59.19      3.05 o 
   1  21   3        3.26        3.84      1.45 o 
   2  21   3       13.20        7.87      2.55 o 
   3  21   3       23.71       12.33      4.04 o 
   4  21   3       12.74        6.78      2.09 o 
   5  21   3        0.06        0.83      2.06 o 
  -6  22   3        1.43        2.72      2.58 o 
  -5  22   3        1.13        0.94      1.90 o 
  -4  22   3        0.97        2.45      1.43 o 
  -3  22   3        6.30        4.43      1.29 o 
  -2  22   3      236.88      244.79      5.48 o 
  -1  22   3      124.20      138.06      4.18 o 
   0  22   3       15.83       15.67      1.90 o 
   1  22   3       39.66       44.14      5.01 o 
   2  22   3        7.42        4.94      1.91 o 
   3  22   3        6.56        2.84      1.69 o 
   4  22   3       17.92       11.55      4.13 o 
   5  22   3       11.41       12.19      4.33 o 
  -6  23   3        4.27        3.76      2.83 o 
  -5  23   3        1.20        0.85      1.96 o 
  -4  23   3        0.32        1.18      2.12 o 
  -3  23   3        2.31        1.82      1.18 o 
  -2  23   3       19.88       22.95      1.95 o 
  -1  23   3       21.96       18.73      3.58 o 
   0  23   3       36.97       29.91      4.65 o 
   1  23   3        0.29        0.50      1.26 o 
   2  23   3        0.43       -0.70      1.45 o 
   3  23   3        9.91        5.26      2.06 o 
   4  23   3        8.13        4.49      2.11 o 
  -5  24   3        0.00        1.16      2.26 o 
  -4  24   3        9.84        7.35      2.78 o 
  -3  24   3       12.04        8.13      2.63 o 
  -2  24   3        0.71        0.55      1.77 o 
  -1  24   3        0.24       -0.46      1.10 o 
   0  24   3       56.09       68.31      4.13 o 
   1  24   3        0.17        2.35      1.67 o 
   2  24   3       13.13        7.57      2.39 o 
   3  24   3       13.63       11.88      3.70 o 
   4  24   3        2.18       -0.32      3.80 o 
  -5  25   3        0.39        3.69      2.96 o 
  -4  25   3       31.74       21.85      6.25 o 
  -3  25   3        9.71       11.80      3.07 o 
  -2  25   3        3.80        2.60      2.14 o 
  -1  25   3        5.93        5.77      2.29 o 
   0  25   3       13.04        7.39      2.02 o 
   1  25   3       14.16       11.55      2.31 o 
   2  25   3        3.77        1.20      1.77 o 
   3  25   3        3.51        4.41      2.20 o 
  -4  26   3        0.41        1.43      2.64 o 
  -3  26   3       31.47       29.07      5.87 o 
  -2  26   3        0.11       -0.92      2.10 o 
  -1  26   3        1.18        1.84      2.22 o 
   0  26   3       13.37        6.46      2.55 o 
   1  26   3        0.06        1.32      1.63 o 
   2  26   3       14.48       16.56      3.55 o 
  -3  27   3        8.49       11.09      4.09 o 
  -2  27   3        4.37        1.72      2.67 o 
  -1  27   3       14.03        7.04      3.26 o 
   0  27   3        0.00        0.62      1.89 o 
   1  27   3        3.07        3.27      2.64 o 
 -10   0   4       18.55       20.25      7.79 o 
  -9   0   4       31.00       39.30      6.56 o 
  -8   0   4       57.16       63.82      6.52 o 
  -7   0   4       62.26       69.86      5.81 o 
  -6   0   4        6.25        5.28      2.33 o 
  -5   0   4       13.90       16.55      2.92 o 
  -4   0   4        8.40       11.24      2.00 o 
  -3   0   4     1651.71     1671.35     22.37 o 
  -2   0   4    10128.67    10264.95    165.26 o 
  -1   0   4       38.06       30.41      2.41 o 
   0   0   4     1749.02     1644.62     24.07 o 
   1   0   4      579.79      544.54      8.14 o 
   2   0   4      189.27      187.96      3.32 o 
   3   0   4      184.34      164.81      7.43 o 
   4   0   4      117.80      114.00      6.02 o 
   5   0   4       16.79       12.95      1.63 o 
   6   0   4       12.04       12.08      2.25 o 
   7   0   4        6.71        2.74      4.63 o 
   8   0   4        0.53       -0.96      4.64 o 
 -10   1   4        0.21        1.92      2.95 o 
  -9   1   4       21.74       30.96      4.61 o 
  -8   1   4       10.92       16.75      3.48 o 
  -7   1   4       91.06       85.19      5.10 o 
  -6   1   4       23.55       28.37      2.50 o 
  -5   1   4       46.01       53.70      2.41 o 
  -4   1   4      176.93      173.92      3.72 o 
  -3   1   4      301.40      292.88      3.36 o 
  -2   1   4      266.42      269.41      3.25 o 
  -1   1   4     1101.62     1064.52     10.41 o 
   0   1   4        5.18        4.45      0.65 o 
   1   1   4      574.80      581.53      6.32 o 
   2   1   4      757.39      706.10     10.11 o 
   3   1   4      107.08      114.01      4.12 o 
   4   1   4      291.63      291.09      8.13 o 
   5   1   4       20.55       20.63      1.28 o 
   6   1   4        1.16        0.84      0.78 o 
   7   1   4        3.14        1.23      3.00 o 
   8   1   4        3.07        0.34      2.94 o 
 -10   2   4        9.46       10.78      3.97 o 
  -9   2   4       66.00       76.28      6.86 o 
  -8   2   4       17.92       16.30      3.78 o 
  -7   2   4        0.86       -0.77      1.55 o 
  -6   2   4       22.45       26.94      2.42 o 
  -5   2   4       31.18       29.35      2.02 o 
  -4   2   4      558.76      574.38      7.20 o 
  -3   2   4        0.14        0.30      0.35 o 
  -2   2   4      631.18      638.76      6.53 o 
  -1   2   4      338.72      358.48      3.96 o 
   0   2   4      694.90      643.48      6.87 o 
   1   2   4       94.97       89.88      1.35 o 
   2   2   4      338.41      332.97      5.72 o 
   3   2   4       19.33       17.99      1.29 o 
   4   2   4       61.00       60.96      2.79 o 
   5   2   4       11.18       10.39      0.84 o 
   6   2   4        5.39        6.21      1.02 o 
   7   2   4        2.34        1.77      1.74 o 
   8   2   4        1.23        0.43      3.05 o 
 -10   3   4        8.42       17.40      4.85 o 
  -9   3   4        1.78        3.06      2.94 o 
  -8   3   4        5.95        6.11      2.59 o 
  -7   3   4        9.96        9.71      2.57 o 
  -6   3   4        9.32       13.39      2.57 o 
  -5   3   4      136.98      135.90      3.31 o 
  -4   3   4      859.89      855.29     10.43 o 
  -3   3   4      100.65       94.30      1.58 o 
  -2   3   4       30.71       35.49      0.96 o 
  -1   3   4      220.58      220.64      2.79 o 
   0   3   4      114.70      130.07      1.92 o 
   1   3   4      172.69      167.32      3.23 o 
   2   3   4      262.06      256.83      6.81 o 
   3   3   4       54.69       52.98      2.01 o 
   4   3   4        1.35        0.19      0.96 o 
   5   3   4        7.22        6.70      1.82 o 
   6   3   4        4.53        4.24      1.20 o 
   7   3   4        2.19        3.28      2.05 o 
   8   3   4        0.78       -0.03      2.72 o 
 -10   4   4        1.49        5.70      3.58 o 
  -9   4   4        1.59        2.53      3.09 o 
  -8   4   4       19.98       17.39      1.48 o 
  -7   4   4      102.72      107.50      2.55 o 
  -6   4   4       48.52       38.84      1.26 o 
  -5   4   4        0.00        0.40      0.56 o 
  -4   4   4      387.21      404.87      4.72 o 
  -3   4   4      200.31      200.84      3.17 o 
  -2   4   4       10.18        9.00      0.61 o 
  -1   4   4      228.49      217.43      2.68 o 
   0   4   4     1177.45     1211.01     11.88 o 
   1   4   4      862.45      840.68     10.71 o 
   2   4   4      564.02      529.01      8.19 o 
   3   4   4       24.53       28.05      2.91 o 
   4   4   4      103.92      113.82      3.94 o 
   5   4   4        0.20        0.12      1.11 o 
   6   4   4       60.50       75.43      4.29 o 
   7   4   4       14.77       10.93      3.19 o 
   8   4   4        2.60        2.90      4.24 o 
 -10   5   4        7.37        8.21      3.62 o 
  -9   5   4       38.48       48.22      9.02 o 
  -8   5   4        8.10        7.11      0.93 o 
  -7   5   4       35.13       36.27      1.64 o 
  -6   5   4      533.88      564.91      8.08 o 
  -5   5   4        7.14        5.73      0.54 o 
  -4   5   4       54.73       59.07      1.45 o 
  -3   5   4      108.68      108.63      1.56 o 
  -2   5   4      349.66      334.89      3.45 o 
  -1   5   4        8.23       10.30      0.57 o 
   0   5   4      677.39      663.82      6.77 o 
   1   5   4      175.36      200.44      3.47 o 
   2   5   4       45.89       43.08      2.09 o 
   3   5   4        2.36        2.89      1.32 o 
   4   5   4        0.92        0.51      1.15 o 
   5   5   4       19.54       19.63      2.40 o 
   6   5   4        1.13        0.80      1.75 o 
   7   5   4        3.89        3.66      2.60 o 
   8   5   4        5.97       -0.03      2.46 o 
 -10   6   4        3.70        4.08      2.79 o 
  -9   6   4        0.02        0.49      2.09 o 
  -8   6   4        0.37        0.01      0.76 o 
  -7   6   4       22.60       19.69      1.69 o 
  -6   6   4        1.91        2.30      0.85 o 
  -5   6   4        1.01        0.60      0.52 o 
  -4   6   4      101.61       97.46      2.20 o 
  -3   6   4      128.10      118.97      1.62 o 
  -2   6   4      111.48       98.69      1.07 o 
  -1   6   4        0.03        0.90      0.36 o 
   0   6   4       91.62       93.15      1.61 o 
   1   6   4      243.13      249.05      2.88 o 
   2   6   4       66.46       72.43      2.45 o 
   3   6   4       84.98       91.84      2.97 o 
   4   6   4       10.47        9.96      2.16 o 
   5   6   4        0.51        0.79      1.41 o 
   6   6   4        0.15        0.03      1.68 o 
   7   6   4        0.79       -1.64      2.39 o 
   8   6   4        0.20        3.64      4.62 o 
 -10   7   4        1.41        2.37      2.80 o 
  -9   7   4        6.23        3.87      2.92 o 
  -8   7   4        7.82        6.96      1.44 o 
  -7   7   4        3.81        3.73      0.74 o 
  -6   7   4        6.89        4.86      0.94 o 
  -5   7   4       51.19       50.24      1.36 o 
  -4   7   4      221.59      197.92      2.49 o 
  -3   7   4        0.02        0.60      0.27 o 
  -2   7   4       70.73       64.33      1.72 o 
  -1   7   4       17.27       17.27      0.60 o 
   0   7   4      350.55      374.87      4.44 o 
   1   7   4        0.48        0.46      0.36 o 
   2   7   4      232.90      238.33      4.46 o 
   3   7   4       49.58       57.33      2.67 o 
   4   7   4        4.03        6.05      1.66 o 
   5   7   4       43.49       53.75      3.54 o 
   6   7   4       13.05       11.84      2.73 o 
   7   7   4       15.09       11.49      3.67 o 
 -10   8   4        1.68        0.10      2.25 o 
  -9   8   4        0.78        1.02      2.08 o 
  -8   8   4        1.87        2.10      0.85 o 
  -7   8   4        1.16        0.49      0.65 o 
  -6   8   4      383.46      390.72      5.44 o 
  -5   8   4      366.59      348.23      4.49 o 
  -4   8   4       95.43       87.17      1.53 o 
  -3   8   4       21.23       16.47      1.02 o 
  -2   8   4      611.44      557.15      7.80 o 
  -1   8   4       73.70       82.38      1.20 o 
   0   8   4       89.13       83.65      1.59 o 
   1   8   4       23.29       28.30      0.88 o 
   2   8   4        0.01        0.88      0.89 o 
   3   8   4       77.97       89.56      3.33 o 
   4   8   4       77.72       77.25      3.34 o 
   5   8   4       26.06       32.88      3.34 o 
   6   8   4       43.60       48.06      7.15 o 
   7   8   4       20.43       13.63      4.88 o 
 -10   9   4        2.48        2.94      3.03 o 
  -9   9   4        1.80        0.52      1.90 o 
  -8   9   4        2.78        0.49      0.74 o 
  -7   9   4        1.23        1.36      0.77 o 
  -6   9   4       31.68       33.86      1.50 o 
  -5   9   4       40.67       41.41      1.51 o 
  -4   9   4       17.94       19.54      0.84 o 
  -3   9   4      300.87      287.71      4.74 o 
  -2   9   4      100.30      100.38      2.55 o 
  -1   9   4        0.01        0.26      0.66 o 
   0   9   4      206.52      208.92      2.93 o 
   1   9   4        6.59        5.48      0.83 o 
   2   9   4        0.02        0.39      0.63 o 
   3   9   4      107.30      110.57      3.46 o 
   4   9   4       23.90       30.26      2.40 o 
   5   9   4        0.04        1.74      1.52 o 
   6   9   4        7.14        5.33      2.21 o 
   7   9   4        1.20       -0.27      1.68 o 
 -10  10   4        0.27        3.53      3.06 o 
  -9  10   4        0.00        0.79      1.93 o 
  -8  10   4      105.15      115.56      3.20 o 
  -7  10   4        0.05        0.51      0.71 o 
  -6  10   4        5.14        6.92      1.22 o 
  -5  10   4       75.55       77.17      2.04 o 
  -4  10   4      110.75      104.10      2.05 o 
  -3  10   4        2.75        3.00      0.82 o 
  -2  10   4       75.97       79.73      2.17 o 
  -1  10   4       70.31       75.04      2.21 o 
   0  10   4      175.91      174.66      2.52 o 
   1  10   4       10.00       12.04      1.12 o 
   2  10   4       63.73       67.41      1.76 o 
   3  10   4       44.66       46.46      2.63 o 
   4  10   4        6.87        7.15      1.79 o 
   5  10   4        1.75        2.27      1.87 o 
   6  10   4        4.81        6.80      2.30 o 
   7  10   4        2.64        1.46      2.26 o 
  -9  11   4        0.15        0.34      1.86 o 
  -8  11   4        0.25        0.43      0.97 o 
  -7  11   4        3.98        2.88      1.10 o 
  -6  11   4        6.05        6.51      1.27 o 
  -5  11   4        0.39        0.59      0.62 o 
  -4  11   4        5.75        4.45      0.61 o 
  -3  11   4        5.05        5.51      1.04 o 
  -2  11   4        2.75        3.25      0.88 o 
  -1  11   4      113.19      130.93      2.86 o 
   0  11   4        6.64        3.78      0.64 o 
   1  11   4        0.04        0.24      0.51 o 
   2  11   4      156.42      140.27      2.80 o 
   3  11   4        1.45        2.74      0.69 o 
   4  11   4       72.74       79.89      3.59 o 
   5  11   4       19.97       13.03      2.75 o 
   6  11   4        0.31        1.31      1.85 o 
   7  11   4        8.64       10.36      3.12 o 
  -9  12   4        0.63        3.23      2.49 o 
  -8  12   4        8.52        4.05      1.57 o 
  -7  12   4        0.19        0.60      0.99 o 
  -6  12   4       32.26       32.59      2.00 o 
  -5  12   4      113.75      107.85      2.74 o 
  -4  12   4       38.52       35.32      1.10 o 
  -3  12   4       46.54       46.09      2.12 o 
  -2  12   4       84.57       94.59      2.67 o 
  -1  12   4       57.33       58.52      2.11 o 
   0  12   4      233.26      243.72      3.48 o 
   1  12   4        6.43        5.15      0.88 o 
   2  12   4       27.02       30.45      1.52 o 
   3  12   4        0.94        1.45      0.85 o 
   4  12   4       79.97       80.54      2.71 o 
   5  12   4       14.04       11.48      2.44 o 
   6  12   4        5.41        6.15      2.52 o 
   7  12   4        0.86        1.56      2.35 o 
  -9  13   4        8.71        4.51      2.50 o 
  -8  13   4        3.37        3.48      1.57 o 
  -7  13   4       22.65       20.63      3.05 o 
  -6  13   4      161.67      158.80      3.74 o 
  -5  13   4       32.85       41.34      1.80 o 
  -4  13   4       71.00       73.35      1.83 o 
  -3  13   4        1.54        4.37      1.13 o 
  -2  13   4       62.62       68.87      2.37 o 
  -1  13   4      150.23      150.91      3.52 o 
   0  13   4        1.23        1.51      0.78 o 
   1  13   4        0.15        0.49      0.63 o 
   2  13   4       17.17       17.15      1.27 o 
   3  13   4       16.61       16.81      1.36 o 
   4  13   4        6.27        5.25      1.16 o 
   5  13   4        2.84        2.77      2.02 o 
   6  13   4        4.94        4.23      2.60 o 
   7  13   4        1.60        0.82      2.38 o 
  -9  14   4        0.49        1.41      2.09 o 
  -8  14   4       47.71       36.57      7.23 o 
  -7  14   4       16.45       11.81      2.30 o 
  -6  14   4       32.28       27.11      3.07 o 
  -5  14   4       22.45       20.93      1.39 o 
  -4  14   4       76.48       76.93      2.82 o 
  -3  14   4       24.25       25.32      1.86 o 
  -2  14   4      336.98      335.20      6.19 o 
  -1  14   4       93.92      101.81      3.07 o 
   0  14   4      159.60      157.18      2.96 o 
   1  14   4        0.87        1.07      0.90 o 
   2  14   4       54.50       57.50      2.16 o 
   3  14   4       50.10       53.20      2.19 o 
   4  14   4       60.15       56.82      2.90 o 
   5  14   4       26.83       14.05      4.24 o 
   6  14   4        1.88        2.24      2.10 o 
  -9  15   4        9.20        6.22      3.35 o 
  -8  15   4        1.54        1.31      1.58 o 
  -7  15   4        0.03        0.71      1.20 o 
  -6  15   4       12.57        9.08      1.61 o 
  -5  15   4       67.57       63.73      1.99 o 
  -4  15   4       12.65        9.40      1.67 o 
  -3  15   4      134.77      138.43      3.71 o 
  -2  15   4       22.07       22.68      1.89 o 
  -1  15   4        6.33        6.48      0.71 o 
   0  15   4       11.22       12.14      1.31 o 
   1  15   4        9.83       10.37      1.35 o 
   2  15   4       11.20        7.83      1.35 o 
   3  15   4        5.56        6.90      1.26 o 
   4  15   4       21.75       18.90      2.12 o 
   5  15   4        0.91        2.25      2.07 o 
   6  15   4        1.02        2.14      2.14 o 
  -8  16   4        1.11        0.27      1.35 o 
  -7  16   4       16.79        9.34      2.21 o 
  -6  16   4        3.22        2.65      1.35 o 
  -5  16   4       10.33        8.60      0.99 o 
  -4  16   4        6.70        6.50      1.57 o 
  -3  16   4        3.66        1.55      1.22 o 
  -2  16   4       54.29       53.14      2.75 o 
  -1  16   4        1.84        2.52      0.57 o 
   0  16   4      138.21      149.09      3.11 o 
   1  16   4       95.96      104.99      2.75 o 
   2  16   4        8.79        6.75      1.49 o 
   3  16   4       23.68       25.29      2.03 o 
   4  16   4        3.97        2.77      1.37 o 
   5  16   4       13.32        8.25      2.85 o 
   6  16   4       19.19       15.64      5.54 o 
  -8  17   4        2.46        2.13      2.56 o 
  -7  17   4        2.41        2.04      1.44 o 
  -6  17   4       40.10       35.45      5.50 o 
  -5  17   4       81.32       70.86      2.65 o 
  -4  17   4        0.17        0.99      1.31 o 
  -3  17   4       27.74       30.67      2.41 o 
  -2  17   4        0.83        0.92      1.22 o 
  -1  17   4       71.08       71.58      2.45 o 
   0  17   4        6.58        8.40      1.20 o 
   1  17   4      203.49      230.72      4.63 o 
   2  17   4       78.28       77.82      2.86 o 
   3  17   4       82.15       91.43      3.22 o 
   4  17   4        0.08        0.67      1.29 o 
   5  17   4        2.15        1.70      2.09 o 
   6  17   4        1.16        0.79      2.04 o 
  -8  18   4        3.54        4.22      3.34 o 
  -7  18   4        0.00        0.44      1.65 o 
  -6  18   4        0.61        1.21      1.43 o 
  -5  18   4        0.98        1.10      0.92 o 
  -4  18   4        0.21        0.82      1.47 o 
  -3  18   4        0.03        0.52      1.20 o 
  -2  18   4       21.44       18.32      2.09 o 
  -1  18   4        2.10        1.92      0.69 o 
   0  18   4        0.91        0.65      0.89 o 
   1  18   4       65.03       79.40      3.01 o 
   2  18   4        8.60        6.08      1.54 o 
   3  18   4        2.28        0.81      1.07 o 
   4  18   4       23.18       17.88      4.16 o 
   5  18   4        0.62        2.32      2.70 o 
  -7  19   4        9.59        3.67      2.64 o 
  -6  19   4       28.65       21.50      5.69 o 
  -5  19   4        5.93        5.75      1.31 o 
  -4  19   4        8.49        8.41      2.24 o 
  -3  19   4        3.31        2.11      1.45 o 
  -2  19   4        8.39        7.57      1.86 o 
  -1  19   4       53.29       57.61      1.74 o 
   0  19   4       57.90       58.29      2.36 o 
   1  19   4       10.80       10.97      1.85 o 
   2  19   4       55.75       72.09      3.04 o 
   3  19   4        5.83        4.74      1.68 o 
   4  19   4       44.15       53.98      4.04 o 
   5  19   4       25.69       28.65      7.09 o 
  -7  20   4        4.48        2.83      2.74 o 
  -6  20   4        0.25        0.31      1.74 o 
  -5  20   4        0.91        2.63      1.99 o 
  -4  20   4        1.39        0.63      1.61 o 
  -3  20   4       98.44       97.33      4.44 o 
  -2  20   4        0.88        1.66      1.50 o 
  -1  20   4        0.58        0.67      0.82 o 
   0  20   4        7.76        7.59      1.27 o 
   1  20   4       77.34       86.71      3.09 o 
   2  20   4        4.97        4.66      1.57 o 
   3  20   4       86.90      109.47      3.94 o 
   4  20   4        0.95        0.42      1.81 o 
   5  20   4        3.51        5.21      2.88 o 
  -7  21   4        4.43        3.02      2.73 o 
  -6  21   4        0.01        0.70      1.96 o 
  -5  21   4        5.46        5.21      2.51 o 
  -4  21   4       25.99       19.68      3.74 o 
  -3  21   4        0.01        1.67      1.76 o 
  -2  21   4       18.00       17.94      2.60 o 
  -1  21   4      119.17      124.88      3.59 o 
   0  21   4        0.67        0.32      1.05 o 
   1  21   4       13.69       10.38      1.86 o 
   2  21   4       42.16       41.82      5.86 o 
   3  21   4       40.14       55.43      3.23 o 
   4  21   4        0.50        1.74      2.05 o 
  -6  22   4        0.60        1.50      2.33 o 
  -5  22   4        9.15        4.36      2.59 o 
  -4  22   4        7.88        3.73      2.17 o 
  -3  22   4        3.55        2.77      2.05 o 
  -2  22   4        7.59        5.18      2.09 o 
  -1  22   4        4.95        3.55      1.15 o 
   0  22   4        0.35        0.49      0.95 o 
   1  22   4        0.26       -0.30      1.08 o 
   2  22   4        2.42        2.19      1.69 o 
   3  22   4       12.52        6.31      2.01 o 
   4  22   4        0.85        3.80      2.83 o 
  -6  23   4        1.73        0.28      1.92 o 
  -5  23   4        1.55        5.10      2.95 o 
  -4  23   4        3.36        2.28      2.20 o 
  -3  23   4       18.74       12.42      3.96 o 
  -2  23   4        3.85        3.60      2.05 o 
  -1  23   4        1.09        1.00      1.64 o 
   0  23   4       29.63       25.31      4.78 o 
   1  23   4      102.04      125.07      4.16 o 
   2  23   4        0.25        0.38      1.32 o 
   3  23   4        2.05        0.34      1.33 o 
  -5  24   4        0.13        2.66      2.70 o 
  -4  24   4        1.41       -0.24      1.86 o 
  -3  24   4        1.10        0.32      1.53 o 
  -2  24   4       27.15       25.05      4.91 o 
  -1  24   4        3.38        0.06      1.21 o 
   0  24   4        8.80        5.47      2.43 o 
   1  24   4        9.92        6.00      2.43 o 
   2  24   4        0.14        1.53      1.86 o 
   3  24   4       27.01       28.46      5.83 o 
  -4  25   4       15.13       15.13      5.02 o 
  -3  25   4       30.53       23.23      6.85 o 
  -2  25   4        1.47        2.00      2.32 o 
  -1  25   4        7.62        6.30      2.63 o 
   0  25   4        0.37        0.37      1.63 o 
   1  25   4        5.98        6.44      2.64 o 
   2  25   4        6.79        6.83      2.85 o 
  -3  26   4        5.78        2.52      2.68 o 
  -2  26   4        2.11        2.70      2.36 o 
  -1  26   4        9.29        6.82      2.73 o 
   0  26   4        0.02       -0.09      1.51 o 
   1  26   4        1.66        4.21      2.79 o 
 -10   1   5       23.62       36.10      5.18 o 
  -9   1   5       47.02       57.75      5.65 o 
  -8   1   5      156.98      188.37      8.15 o 
  -7   1   5      123.72      134.02      6.38 o 
  -6   1   5        9.30       10.98      1.97 o 
  -5   1   5        5.68        7.18      1.65 o 
  -4   1   5       19.22       24.61      1.53 o 
  -3   1   5      398.82      433.62      4.99 o 
  -2   1   5       50.63       40.46      1.27 o 
  -1   1   5      271.15      259.67      3.55 o 
   0   1   5      106.23       87.99      1.84 o 
   1   1   5        0.70        0.79      0.47 o 
   2   1   5       24.32       20.79      2.39 o 
   3   1   5      498.68      527.96     10.33 o 
   4   1   5       34.83       36.44      2.15 o 
   5   1   5        0.38        1.19      0.75 o 
   6   1   5        1.01        0.82      2.85 o 
   7   1   5        6.06        2.78      4.26 o 
 -10   2   5        2.99        2.92      3.18 o 
  -9   2   5        2.50        3.01      2.94 o 
  -8   2   5      183.75      211.60      8.56 o 
  -7   2   5       55.31       53.92      3.76 o 
  -6   2   5       39.59       46.56      2.98 o 
  -5   2   5       72.82       75.85      3.14 o 
  -4   2   5       42.69       52.87      1.03 o 
  -3   2   5       59.77       57.15      1.42 o 
  -2   2   5       57.13       58.56      1.58 o 
  -1   2   5      532.89      558.71      6.44 o 
   0   2   5       15.79       14.73      0.87 o 
   1   2   5       10.14        9.66      1.46 o 
   2   2   5       89.98       95.33      2.64 o 
   3   2   5       91.86      100.11      3.30 o 
   4   2   5        4.39        3.62      1.13 o 
   5   2   5        8.09        7.45      1.31 o 
   6   2   5       14.64        5.81      4.18 o 
   7   2   5        1.84        1.09      4.07 o 
 -10   3   5       46.80       72.69      7.67 o 
  -9   3   5       29.44       22.82      6.43 o 
  -8   3   5        0.00        0.70      2.01 o 
  -7   3   5       34.30       43.77      3.46 o 
  -6   3   5       74.74       70.16      3.86 o 
  -5   3   5        0.90        1.36      0.42 o 
  -4   3   5       33.67       35.42      1.64 o 
  -3   3   5      131.66      136.63      2.32 o 
  -2   3   5       78.34      104.42      1.90 o 
  -1   3   5      437.69      485.71      6.06 o 
   0   3   5        0.03        0.56      0.45 o 
   1   3   5      296.30      283.40      5.26 o 
   2   3   5       33.50       28.89      2.91 o 
   3   3   5      264.83      276.84      5.69 o 
   4   3   5        9.21       12.14      1.72 o 
   5   3   5      150.55      157.46      9.38 o 
   6   3   5       12.08        9.56      2.59 o 
   7   3   5        8.50        5.73      4.21 o 
 -10   4   5        4.89       11.82      4.94 o 
  -9   4   5        0.04       -2.16      2.55 o 
  -8   4   5      194.90      222.41      8.97 o 
  -7   4   5       40.54       41.17      3.63 o 
  -6   4   5       89.92       96.60      4.01 o 
  -5   4   5       15.82       17.11      1.04 o 
  -4   4   5      313.21      283.12      3.47 o 
  -3   4   5      625.53      645.91      7.86 o 
  -2   4   5      311.83      322.46      4.09 o 
  -1   4   5       44.31       54.36      1.71 o 
   0   4   5      277.36      261.94      3.52 o 
   1   4   5       47.27       44.00      2.24 o 
   2   4   5       31.38       28.99      2.03 o 
   3   4   5        5.71        5.91      1.36 o 
   4   4   5        0.17        0.19      0.91 o 
   5   4   5       14.76       16.50      2.67 o 
   6   4   5       51.05       49.07      8.23 o 
   7   4   5        3.02        3.30      3.89 o 
 -10   5   5        8.88        9.37      3.89 o 
  -9   5   5        2.77        3.00      3.14 o 
  -8   5   5       28.52       21.88      5.01 o 
  -7   5   5        4.66       10.15      2.24 o 
  -6   5   5      273.68      285.64      6.29 o 
  -5   5   5      121.98      118.79      2.54 o 
  -4   5   5       60.48       67.57      1.39 o 
  -3   5   5       20.17       23.74      1.06 o 
  -2   5   5       36.37       37.13      2.23 o 
  -1   5   5      223.62      222.04      3.21 o 
   0   5   5       47.81       42.82      1.31 o 
   1   5   5        6.83       10.31      1.61 o 
   2   5   5      114.44      124.47      3.87 o 
   3   5   5      228.92      240.34      6.04 o 
   4   5   5        2.16        1.34      1.24 o 
   5   5   5        6.55        4.78      1.77 o 
   6   5   5       19.93       12.20      2.97 o 
   7   5   5        4.02        2.96      3.86 o 
 -10   6   5        4.69        3.56      3.30 o 
  -9   6   5        5.16        4.23      2.60 o 
  -8   6   5       14.65       14.79      3.07 o 
  -7   6   5       18.72       16.69      1.21 o 
  -6   6   5     1172.81     1235.64     16.43 o 
  -5   6   5       14.45       18.56      1.01 o 
  -4   6   5       23.73       20.57      0.82 o 
  -3   6   5       42.41       39.96      1.58 o 
  -2   6   5        7.22        6.70      0.56 o 
  -1   6   5       76.74       82.88      1.91 o 
   0   6   5      113.69      121.64      2.11 o 
   1   6   5       25.54       26.95      2.35 o 
   2   6   5      284.42      305.39      6.04 o 
   3   6   5       42.87       69.38     11.52 o 
   4   6   5       39.13       47.05      3.57 o 
   5   6   5       67.53       68.89      8.07 o 
   6   6   5        0.76        0.99      1.59 o 
   7   6   5       29.74       25.71      7.50 o 
 -10   7   5       13.84        5.65      3.30 o 
  -9   7   5        0.65        1.94      2.25 o 
  -8   7   5        8.21        4.75      1.34 o 
  -7   7   5       29.91       35.50      2.21 o 
  -6   7   5      356.22      370.19      9.68 o 
  -5   7   5      166.60      167.52      2.64 o 
  -4   7   5       91.58       78.16      1.55 o 
  -3   7   5       84.08       74.68      2.11 o 
  -2   7   5        0.29        0.63      0.34 o 
  -1   7   5      300.73      297.62      3.78 o 
   0   7   5        1.46        2.03      0.68 o 
   1   7   5      394.56      415.80      6.54 o 
   2   7   5       10.96       16.56      2.91 o 
   3   7   5       16.33       12.87      1.87 o 
   4   7   5        1.54        3.66      1.79 o 
   5   7   5        6.81        5.28      2.00 o 
   6   7   5        6.04        7.94      2.55 o 
   7   7   5        2.12        4.87      4.60 o 
 -10   8   5       10.12        2.30      2.72 o 
  -9   8   5        2.09        0.78      1.94 o 
  -8   8   5       22.35        8.33      4.87 o 
  -7   8   5        0.13       -0.65      0.83 o 
  -6   8   5      186.63      184.53      2.97 o 
  -5   8   5        0.41        0.46      0.61 o 
  -4   8   5      544.38      530.38      6.04 o 
  -3   8   5       27.63       30.14      1.58 o 
  -2   8   5        7.63        6.87      1.09 o 
  -1   8   5       63.56       62.91      1.37 o 
   0   8   5        4.91        5.31      0.79 o 
   1   8   5        0.98        1.63      0.55 o 
   2   8   5       18.91       18.92      1.92 o 
   3   8   5        2.46        2.41      1.40 o 
   4   8   5       64.27       74.89      4.08 o 
   5   8   5       51.22       58.23      3.84 o 
   6   8   5        2.45        1.40      1.94 o 
   7   8   5        1.22        0.60      2.91 o 
 -10   9   5        1.37       -0.61      2.12 o 
  -9   9   5        6.48        2.67      2.23 o 
  -8   9   5        5.07        1.88      1.23 o 
  -7   9   5       73.76       75.95      2.75 o 
  -6   9   5       39.77       45.32      1.66 o 
  -5   9   5      149.36      142.86      2.60 o 
  -4   9   5      814.29      762.38     10.64 o 
  -3   9   5      107.75      107.04      2.69 o 
  -2   9   5      107.37      103.69      3.57 o 
  -1   9   5        8.79       11.76      0.65 o 
   0   9   5        3.20        2.37      0.71 o 
   1   9   5       24.55       24.35      0.93 o 
   2   9   5        1.21        2.62      1.53 o 
   3   9   5       37.91       39.09      2.70 o 
   4   9   5        3.85        3.57      1.92 o 
   5   9   5       38.35       26.07      6.40 o 
   6   9   5       19.41       12.07      4.94 o 
   7   9   5        5.45        3.00      3.39 o 
  -9  10   5        1.43        2.47      2.94 o 
  -8  10   5        0.10        0.99      1.35 o 
  -7  10   5        0.01       -0.04      0.54 o 
  -6  10   5        8.32        7.10      0.97 o 
  -5  10   5      198.43      189.80      3.13 o 
  -4  10   5     1801.29     1793.02     23.17 o 
  -3  10   5        0.11        1.27      1.04 o 
  -2  10   5       68.45       67.44      2.43 o 
  -1  10   5      450.96      427.36      6.57 o 
   0  10   5      218.96      234.25      3.70 o 
   1  10   5      134.72      149.59      2.69 o 
   2  10   5        8.61        5.68      1.44 o 
   3  10   5       19.50       19.40      2.22 o 
   4  10   5        6.98        6.41      2.23 o 
   5  10   5       65.55       72.52      4.18 o 
   6  10   5        5.57        1.47      2.11 o 
  -9  11   5       13.29        8.28      3.87 o 
  -8  11   5        0.18        0.58      1.28 o 
  -7  11   5        0.74        1.66      0.98 o 
  -6  11   5        3.00        3.30      0.86 o 
  -5  11   5        0.47       -0.17      0.42 o 
  -4  11   5        0.06        0.49      0.90 o 
  -3  11   5      379.09      386.54      6.59 o 
  -2  11   5      697.04      677.68     10.15 o 
  -1  11   5        0.15        1.04      0.87 o 
   0  11   5        4.97        5.11      0.81 o 
   1  11   5       88.98       94.88      2.16 o 
   2  11   5        1.24        1.32      1.21 o 
   3  11   5       41.74       37.53      2.80 o 
   4  11   5        8.10        8.50      2.31 o 
   5  11   5        8.34        4.43      2.53 o 
   6  11   5        8.40        8.34      2.93 o 
  -9  12   5        0.00       -0.35      1.88 o 
  -8  12   5       16.69        8.52      3.13 o 
  -7  12   5       30.57       31.23      3.38 o 
  -6  12   5       15.71       15.76      1.30 o 
  -5  12   5        0.56        0.56      0.51 o 
  -4  12   5       63.98       71.95      2.58 o 
  -3  12   5       64.54       69.19      2.57 o 
  -2  12   5      798.91      786.42     11.52 o 
  -1  12   5      177.28      198.41      4.54 o 
   0  12   5        0.40        1.13      0.71 o 
   1  12   5       10.51       10.03      1.05 o 
   2  12   5        8.01        8.40      0.82 o 
   3  12   5       74.82       66.14      3.96 o 
   4  12   5       30.71       20.83      4.30 o 
   5  12   5       23.25       18.23      5.11 o 
   6  12   5        0.10       -0.40      1.89 o 
  -9  13   5        2.13        0.57      2.23 o 
  -8  13   5        1.85        0.75      1.70 o 
  -7  13   5       28.68       28.95      4.04 o 
  -6  13   5       63.17       67.51      2.15 o 
  -5  13   5      111.83      122.56      3.63 o 
  -4  13   5       27.28       30.02      2.37 o 
  -3  13   5        4.72        5.49      1.59 o 
  -2  13   5      157.00      159.60      3.99 o 
  -1  13   5      241.35      242.94      5.19 o 
   0  13   5       60.65       58.38      1.97 o 
   1  13   5       29.76       31.90      1.60 o 
   2  13   5       77.93       77.97      2.65 o 
   3  13   5       57.69       51.18      3.50 o 
   4  13   5        3.57        1.59      1.91 o 
   5  13   5        0.43        1.72      1.89 o 
   6  13   5        0.90        1.65      2.25 o 
  -9  14   5        0.09       -1.45      3.14 o 
  -8  14   5        0.05        0.90      1.55 o 
  -7  14   5        0.33        0.07      0.83 o 
  -6  14   5        6.55        4.82      0.97 o 
  -5  14   5       73.71       78.10      3.20 o 
  -4  14   5       72.72       77.32      3.15 o 
  -3  14   5       47.17       54.46      2.51 o 
  -2  14   5       13.96       14.32      1.85 o 
  -1  14   5       24.78       27.76      2.13 o 
   0  14   5      144.48      159.35      3.65 o 
   1  14   5       40.39       37.73      1.74 o 
   2  14   5        3.69        4.20      0.96 o 
   3  14   5       99.21      106.54      4.28 o 
   4  14   5       35.96       19.80      5.72 o 
   5  14   5       11.31        5.00      2.45 o 
   6  14   5        6.13        7.84      3.13 o 
  -8  15   5       21.64       12.34      6.04 o 
  -7  15   5       43.46       52.46      6.17 o 
  -6  15   5       11.08        8.01      1.30 o 
  -5  15   5      103.17      115.31      4.00 o 
  -4  15   5       77.54       80.51      3.32 o 
  -3  15   5       94.29       94.07      3.30 o 
  -2  15   5       13.37       12.18      1.72 o 
  -1  15   5        1.18        1.45      1.21 o 
   0  15   5      247.00      266.15      5.34 o 
   1  15   5       44.89       35.96      1.86 o 
   2  15   5        0.03        0.78      0.90 o 
   3  15   5       20.92       17.06      1.76 o 
   4  15   5       96.15      115.71      5.19 o 
   5  15   5        1.30        0.33      1.53 o 
  -8  16   5        0.02        0.74      2.37 o 
  -7  16   5        7.97        2.24      1.97 o 
  -6  16   5        1.91        3.64      2.04 o 
  -5  16   5        7.93        7.97      2.01 o 
  -4  16   5        9.77        9.12      1.86 o 
  -3  16   5       60.33       61.37      3.33 o 
  -2  16   5       81.38       94.15      3.64 o 
  -1  16   5        0.95        0.29      1.10 o 
   0  16   5      284.57      310.76      5.20 o 
   1  16   5      179.63      172.04      3.88 o 
   2  16   5        3.57        4.17      1.26 o 
   3  16   5        0.92        0.50      0.96 o 
   4  16   5        0.01       -0.83      1.82 o 
   5  16   5        0.18        0.47      2.08 o 
  -8  17   5        9.89        3.51      3.09 o 
  -7  17   5       10.52        5.37      2.64 o 
  -6  17   5        4.48        5.77      2.30 o 
  -5  17   5       32.15       31.03      3.15 o 
  -4  17   5       17.32       15.64      2.36 o 
  -3  17   5        5.91        7.21      1.74 o 
  -2  17   5       34.09       40.82      2.86 o 
  -1  17   5        0.02       -0.17      1.10 o 
   0  17   5        0.18        0.93      0.88 o 
   1  17   5       40.06       37.52      2.23 o 
   2  17   5       14.43       12.66      1.69 o 
   3  17   5        3.88        4.94      2.01 o 
   4  17   5        0.25       -0.52      1.72 o 
   5  17   5        4.69        3.01      2.66 o 
  -8  18   5        0.63        1.56      2.73 o 
  -7  18   5       17.92       13.85      4.72 o 
  -6  18   5        8.80        7.49      2.63 o 
  -5  18   5       13.98       10.57      2.40 o 
  -4  18   5        0.08        0.16      1.31 o 
  -3  18   5       31.62       32.06      2.59 o 
  -2  18   5       33.20       37.67      2.71 o 
  -1  18   5      280.65      294.36      7.02 o 
   0  18   5        0.47        0.71      1.08 o 
   1  18   5        1.43        1.48      1.08 o 
   2  18   5      239.98      257.71      6.97 o 
   3  18   5        0.90       -0.10      1.47 o 
   4  18   5        4.66        2.28      2.09 o 
   5  18   5        7.72        5.41      3.52 o 
  -7  19   5       17.45        7.20      2.89 o 
  -6  19   5        1.97        2.35      2.22 o 
  -5  19   5        0.03        0.00      1.30 o 
  -4  19   5        9.49        4.35      2.03 o 
  -3  19   5        4.89        4.26      1.86 o 
  -2  19   5       58.13       68.11      3.66 o 
  -1  19   5       37.01       46.09      3.17 o 
   0  19   5      303.10      348.53      6.70 o 
   1  19   5       27.64       32.45      2.60 o 
   2  19   5       23.87       30.93      2.65 o 
   3  19   5        3.91        3.68      1.97 o 
   4  19   5        0.02        0.64      1.83 o 
  -7  20   5       10.45        7.18      3.09 o 
  -6  20   5        3.05        3.47      2.59 o 
  -5  20   5        4.76        3.16      2.51 o 
  -4  20   5        1.26        2.71      1.96 o 
  -3  20   5        6.36        5.68      2.05 o 
  -2  20   5        0.44        2.15      1.88 o 
  -1  20   5        2.02        1.94      1.84 o 
   0  20   5       15.71       15.82      2.19 o 
   1  20   5       40.87       43.80      2.95 o 
   2  20   5       44.47       54.11      2.88 o 
   3  20   5        0.03        0.95      1.74 o 
   4  20   5       17.38       10.49      3.41 o 
  -6  21   5        1.56        1.97      2.46 o 
  -5  21   5        0.15        0.09      1.48 o 
  -4  21   5       34.79       39.51      7.50 o 
  -3  21   5        4.42        4.28      2.11 o 
  -2  21   5       34.34       41.36      4.63 o 
  -1  21   5       13.76       10.97      2.46 o 
   0  21   5       28.63       32.62      3.07 o 
   1  21   5        0.92        0.16      0.93 o 
   2  21   5        3.15        4.94      1.78 o 
   3  21   5        0.21        0.99      1.70 o 
  -6  22   5        0.35        0.79      2.31 o 
  -5  22   5        0.29        1.92      2.41 o 
  -4  22   5        2.73        3.02      2.18 o 
  -3  22   5       20.04       10.27      3.40 o 
  -2  22   5       54.27       53.76      5.92 o 
  -1  22   5       11.68        9.63      2.49 o 
   0  22   5        6.07        5.86      2.47 o 
   1  22   5        1.03        2.12      1.87 o 
   2  22   5       47.87       52.07      4.11 o 
   3  22   5        4.20        3.70      2.17 o 
  -5  23   5        0.85        3.13      2.73 o 
  -4  23   5        5.67        4.40      2.64 o 
  -3  23   5        9.64        7.64      3.01 o 
  -2  23   5       15.55       18.93      3.75 o 
  -1  23   5        0.01        0.90      1.88 o 
   0  23   5        4.39        4.29      2.36 o 
   1  23   5       13.03       10.61      2.62 o 
   2  23   5       27.59       24.03      4.02 o 
  -4  24   5       11.62        5.51      2.95 o 
  -3  24   5        3.58        3.56      2.48 o 
  -2  24   5        0.86       -0.01      1.53 o 
  -1  24   5        4.26        3.09      2.34 o 
   0  24   5        1.31        1.44      2.06 o 
   1  24   5       28.10       26.07      4.05 o 
  -3  25   5        4.03        3.46      2.46 o 
  -2  25   5       14.15       14.31      4.04 o 
  -1  25   5        0.03       -0.65      1.86 o 
   0  25   5        1.70        2.06      2.21 o 
 -10   0   6        6.07        7.07      5.89 o 
  -9   0   6       34.40       41.82      8.02 o 
  -8   0   6       17.93       23.86      5.74 o 
  -7   0   6      318.11      318.11     14.93 o 
  -6   0   6      298.42      312.31     13.10 o 
  -5   0   6       23.20       34.18      3.57 o 
  -4   0   6      123.72      107.15      2.77 o 
  -3   0   6     1052.29     1193.24     22.74 o 
  -2   0   6        3.80        6.59      1.42 o 
  -1   0   6      337.89      330.16      7.65 o 
   0   0   6      767.42      768.66     13.49 o 
   1   0   6      168.14      176.24      4.01 o 
   2   0   6      103.19      106.96      8.24 o 
   3   0   6      464.85      527.81     24.02 o 
   4   0   6       35.50       53.51      7.86 o 
   5   0   6        0.39       -1.96      4.15 o 
   6   0   6        0.05       -2.17      4.82 o 
 -10   1   6        2.03        0.02      2.88 o 
  -9   1   6        2.24        4.72      3.15 o 
  -8   1   6        3.42        2.02      2.19 o 
  -7   1   6        6.42       13.63      2.97 o 
  -6   1   6       10.61        9.85      2.29 o 
  -5   1   6       33.85       31.24      2.67 o 
  -4   1   6        1.32        1.86      0.68 o 
  -3   1   6       90.20       97.83      2.43 o 
  -2   1   6       68.47       76.43      2.14 o 
  -1   1   6        0.21        0.23      0.66 o 
   0   1   6       67.35       59.19      2.18 o 
   1   1   6        7.24        5.56      1.05 o 
   2   1   6      860.30      913.99     14.18 o 
   3   1   6       34.61       44.51      4.76 o 
   4   1   6      136.10      154.48      8.72 o 
   5   1   6        6.58        6.87      3.65 o 
   6   1   6        6.14        4.23      3.84 o 
 -10   2   6        0.05        2.73      3.20 o 
  -9   2   6       10.41        7.45      3.17 o 
  -8   2   6       36.32       47.81      5.11 o 
  -7   2   6      195.91      233.48      8.02 o 
  -6   2   6       22.81       31.32      2.83 o 
  -5   2   6       17.77       19.51      1.10 o 
  -4   2   6        1.04        2.12      0.67 o 
  -3   2   6       63.57       76.41      2.06 o 
  -2   2   6      258.31      254.95      4.54 o 
  -1   2   6      199.50      209.28      3.31 o 
   0   2   6      215.68      212.26      3.86 o 
   1   2   6       17.95       18.92      0.81 o 
   2   2   6       39.79       43.01      2.25 o 
   3   2   6       35.00       38.29      2.85 o 
   4   2   6       73.55       78.78      5.29 o 
   5   2   6        4.28        4.73      3.93 o 
   6   2   6        2.00        1.08      3.17 o 
 -10   3   6        7.09        4.54      3.61 o 
  -9   3   6       50.61       57.62     11.00 o 
  -8   3   6       82.52       93.27      5.50 o 
  -7   3   6       65.07       71.46      4.31 o 
  -6   3   6        5.84        3.45      1.87 o 
  -5   3   6        2.58        2.99      0.83 o 
  -4   3   6       38.90       39.62      2.13 o 
  -3   3   6       23.94       27.29      1.35 o 
  -2   3   6        1.73        1.47      0.87 o 
  -1   3   6       86.71       96.48      2.48 o 
   0   3   6        4.75        3.92      0.83 o 
   1   3   6      240.49      253.98      5.90 o 
   2   3   6       75.30       87.11      3.33 o 
   3   3   6      125.67      132.19      7.42 o 
   4   3   6        7.81        4.62      1.25 o 
   5   3   6       24.07       20.46      6.15 o 
   6   3   6        7.89        4.28      4.14 o 
 -10   4   6       24.53       22.80     11.19 o 
  -9   4   6        6.11        7.33      3.14 o 
  -8   4   6        0.90       -0.17      1.93 o 
  -7   4   6       69.35       78.67      4.75 o 
  -6   4   6        0.84        1.90      1.42 o 
  -5   4   6      715.67      725.34     10.55 o 
  -4   4   6       12.47       10.64      1.06 o 
  -3   4   6        1.70        2.52      0.68 o 
  -2   4   6      243.88      234.97      4.03 o 
  -1   4   6       32.89       41.63      1.78 o 
   0   4   6      109.71      109.45      2.31 o 
   1   4   6      448.69      451.83      8.80 o 
   2   4   6       35.83       39.13      2.34 o 
   3   4   6      176.87      191.46      5.60 o 
   4   4   6      160.53      162.19      5.38 o 
   5   4   6        5.13        5.35      3.60 o 
   6   4   6       10.14       11.85      4.82 o 
 -10   5   6       22.81       17.73      8.94 o 
  -9   5   6       32.18       16.52     11.20 o 
  -8   5   6       92.07      106.92      5.75 o 
  -7   5   6       42.30       44.25      4.84 o 
  -6   5   6       20.47       21.54      1.41 o 
  -5   5   6      248.51      251.32      5.12 o 
  -4   5   6       43.28       46.05      1.67 o 
  -3   5   6        8.71        9.30      0.80 o 
  -2   5   6        6.37        7.62      1.05 o 
  -1   5   6        7.11        6.12      1.03 o 
   0   5   6      170.58      167.87      3.06 o 
   1   5   6      494.86      510.38      9.65 o 
   2   5   6        3.20        5.14      1.46 o 
   3   5   6        8.02       10.05      1.76 o 
   4   5   6       54.15       61.52      6.45 o 
   5   5   6        0.11        1.10      1.54 o 
   6   5   6       11.41       14.72      5.16 o 
 -10   6   6        3.58        2.65      3.53 o 
  -9   6   6       25.07       10.74      6.83 o 
  -8   6   6       10.09        2.49      2.32 o 
  -7   6   6       64.53       62.59      7.66 o 
  -6   6   6       89.93       92.31      2.51 o 
  -5   6   6      298.09      288.14      3.81 o 
  -4   6   6      103.12      106.77      2.11 o 
  -3   6   6        8.03        8.22      0.82 o 
  -2   6   6        2.22        3.32      0.61 o 
  -1   6   6      126.70      126.34      3.08 o 
   0   6   6        0.73        0.29      0.54 o 
   1   6   6      161.77      178.21     16.73 o 
   2   6   6       43.96       55.70      3.45 o 
   3   6   6       10.88       14.37      2.89 o 
   4   6   6       38.83       40.10      4.42 o 
   5   6   6        5.40        3.17      2.27 o 
   6   6   6        7.21        8.55      5.62 o 
 -10   7   6        7.34        4.81      3.88 o 
  -9   7   6       25.42        7.84      5.74 o 
  -8   7   6        1.29        0.34      1.54 o 
  -7   7   6       91.28       90.35      5.27 o 
  -6   7   6       12.33       13.04      1.64 o 
  -5   7   6       86.38       90.78      2.80 o 
  -4   7   6       37.17       39.25      1.45 o 
  -3   7   6       76.90       72.88      2.40 o 
  -2   7   6       71.53       70.88      1.77 o 
  -1   7   6      438.28      433.59      6.01 o 
   0   7   6      210.67      215.09      3.46 o 
   1   7   6       30.10       34.06      2.40 o 
   2   7   6        0.07        2.50      1.68 o 
   3   7   6       17.17       21.63      2.41 o 
   4   7   6       14.35       11.68      3.13 o 
   5   7   6       20.64       17.25      4.11 o 
   6   7   6        2.47        2.77      4.12 o 
 -10   8   6        0.00       -0.48      3.75 o 
  -9   8   6        0.73       -0.51      1.85 o 
  -8   8   6        3.16        1.27      1.65 o 
  -7   8   6        0.55        0.58      0.93 o 
  -6   8   6       42.56       40.43      1.39 o 
  -5   8   6     1198.22     1235.16     14.20 o 
  -4   8   6       33.14       34.30      1.93 o 
  -3   8   6      814.80      805.39     11.42 o 
  -2   8   6      342.93      321.93      3.98 o 
  -1   8   6      505.14      503.34      6.66 o 
   0   8   6       92.31      100.05      2.55 o 
   1   8   6       53.79       55.98      2.68 o 
   2   8   6        3.62        1.69      1.38 o 
   3   8   6        4.76        4.56      1.99 o 
   4   8   6        7.16        7.90      2.25 o 
   5   8   6        2.02        3.46      2.22 o 
   6   8   6       23.16       10.65      5.16 o 
  -9   9   6        6.67        3.32      2.73 o 
  -8   9   6        1.63        1.21      1.50 o 
  -7   9   6       27.95       26.27      2.57 o 
  -6   9   6       79.88       87.00      2.28 o 
  -5   9   6      334.65      335.56      5.39 o 
  -4   9   6       38.70       40.91      2.04 o 
  -3   9   6       81.07       85.25      2.84 o 
  -2   9   6      489.16      496.62      8.97 o 
  -1   9   6       11.54       10.43      1.00 o 
   0   9   6       47.69       45.09      1.80 o 
   1   9   6        4.72        3.40      1.33 o 
   2   9   6       13.64       11.67      2.03 o 
   3   9   6        4.11        2.79      1.85 o 
   4   9   6       56.10       56.30      8.64 o 
   5   9   6       16.75       11.85      3.71 o 
   6   9   6        0.22        0.99      3.17 o 
  -9  10   6        0.04        0.33      2.02 o 
  -8  10   6        6.88        3.88      1.87 o 
  -7  10   6       83.63       93.14      5.24 o 
  -6  10   6        1.56        2.06      0.70 o 
  -5  10   6      106.52      102.91      3.12 o 
  -4  10   6       45.62       46.77      2.75 o 
  -3  10   6        1.09        2.88      1.45 o 
  -2  10   6      287.89      299.59      5.79 o 
  -1  10   6       35.21       31.70      1.36 o 
   0  10   6      135.47      136.09      2.77 o 
   1  10   6        9.25       10.40      1.73 o 
   2  10   6       17.01       15.38      2.21 o 
   3  10   6       50.29       43.30      6.08 o 
   4  10   6        0.27        0.82      1.47 o 
   5  10   6        8.27        4.90      2.30 o 
   6  10   6        4.32        3.34      3.83 o 
  -9  11   6        0.54        0.97      2.25 o 
  -8  11   6        0.04        0.53      1.30 o 
  -7  11   6        0.39        0.43      0.71 o 
  -6  11   6       65.20       68.46      2.68 o 
  -5  11   6       99.02      105.16      3.30 o 
  -4  11   6      683.58      707.29     11.03 o 
  -3  11   6      897.83      915.81     13.61 o 
  -2  11   6        6.51        8.16      1.89 o 
  -1  11   6        3.80        3.99      0.58 o 
   0  11   6        0.48        1.97      0.80 o 
   1  11   6        3.13        2.69      0.69 o 
   2  11   6        1.72        2.00      1.55 o 
   3  11   6       21.56       15.48      3.01 o 
   4  11   6       50.22       50.91      5.79 o 
   5  11   6        2.05        2.98      2.33 o 
  -9  12   6        0.65        1.40      3.28 o 
  -8  12   6        3.37        1.23      3.02 o 
  -7  12   6        0.18        0.17      0.70 o 
  -6  12   6        3.65        4.16      1.40 o 
  -5  12   6        0.01        0.78      1.20 o 
  -4  12   6      212.87      237.15      5.36 o 
  -3  12   6      638.49      682.11     11.05 o 
  -2  12   6       79.35       79.52      3.22 o 
  -1  12   6       16.39       17.93      1.96 o 
   0  12   6       14.21       14.54      1.40 o 
   1  12   6       86.66       89.35      2.96 o 
   2  12   6        6.07        3.75      1.66 o 
   3  12   6        4.07        1.08      1.57 o 
   4  12   6        0.84        0.34      1.60 o 
   5  12   6        9.54        6.59      3.01 o 
  -9  13   6       26.17       19.85      8.91 o 
  -8  13   6        4.09        1.24      2.79 o 
  -7  13   6        2.29        5.11      2.10 o 
  -6  13   6       12.10       15.14      2.27 o 
  -5  13   6      243.11      266.44      5.85 o 
  -4  13   6      240.58      264.29      6.04 o 
  -3  13   6      242.42      249.85      6.08 o 
  -2  13   6      192.21      213.55      5.40 o 
  -1  13   6      136.68      142.14      4.23 o 
   0  13   6        2.54        2.70      0.85 o 
   1  13   6        8.22        5.43      0.92 o 
   2  13   6       79.38       88.65      3.80 o 
   3  13   6        6.27        6.73      2.23 o 
   4  13   6        1.15        3.58      2.12 o 
   5  13   6        1.66        2.64      2.49 o 
  -8  14   6        0.01        1.32      3.00 o 
  -7  14   6        0.04        0.74      2.05 o 
  -6  14   6       27.46       24.09      2.82 o 
  -5  14   6       40.22       39.04      3.00 o 
  -4  14   6      194.39      217.56      5.80 o 
  -3  14   6       90.37       96.90      3.53 o 
  -2  14   6       50.06       53.53      2.92 o 
  -1  14   6      189.96      212.52      5.33 o 
   0  14   6       21.01       20.65      1.70 o 
   1  14   6       21.17       18.62      1.92 o 
   2  14   6        0.18        0.67      1.34 o 
   3  14   6        0.56        1.02      1.65 o 
   4  14   6       17.06       17.79      4.02 o 
   5  14   6        2.56        2.02      2.52 o 
  -8  15   6       50.23       54.49     12.14 o 
  -7  15   6        0.85        2.00      2.25 o 
  -6  15   6       69.73       82.81      5.54 o 
  -5  15   6        0.14        0.31      1.19 o 
  -4  15   6        0.44        0.85      1.29 o 
  -3  15   6      163.03      175.20      5.05 o 
  -2  15   6       72.47       87.64      3.57 o 
  -1  15   6      254.73      272.21      6.16 o 
   0  15   6       40.32       37.34      2.07 o 
   1  15   6       35.16       32.25      1.88 o 
   2  15   6       11.47       11.26      2.54 o 
   3  15   6        2.16        2.73      1.91 o 
   4  15   6        3.21        1.93      2.13 o 
   5  15   6        7.04       10.55      7.96 o 
  -8  16   6        0.21        0.30      1.90 o 
  -7  16   6        1.53        1.48      2.26 o 
  -6  16   6       31.59       20.58      5.25 o 
  -5  16   6        0.02       -0.45      1.25 o 
  -4  16   6       26.38       28.81      2.56 o 
  -3  16   6      174.73      200.70      5.75 o 
  -2  16   6       18.64       20.19      2.48 o 
  -1  16   6       86.11       98.41      4.18 o 
   0  16   6       64.01       68.15      2.78 o 
   1  16   6       18.29       20.14      1.57 o 
   2  16   6       12.91        9.89      2.48 o 
   3  16   6        7.55        6.18      2.32 o 
   4  16   6       18.79       11.19      3.73 o 
  -8  17   6       22.31       15.46      5.34 o 
  -7  17   6        9.20        8.27      3.06 o 
  -6  17   6       93.87      111.14      5.19 o 
  -5  17   6        1.54        2.47      1.73 o 
  -4  17   6        1.63        0.71      1.31 o 
  -3  17   6        1.09       -0.04      1.32 o 
  -2  17   6      130.24      144.75      4.83 o 
  -1  17   6      164.75      188.04      5.35 o 
   0  17   6       11.33        9.79      1.32 o 
   1  17   6       42.96       47.11      4.84 o 
   2  17   6        1.11        0.51      1.23 o 
   3  17   6        1.74        3.28      2.10 o 
   4  17   6        0.12        0.73      2.00 o 
  -7  18   6        0.38        1.81      2.48 o 
  -6  18   6        5.62        5.52      2.52 o 
  -5  18   6       20.74       21.53      3.05 o 
  -4  18   6        2.83        2.73      1.81 o 
  -3  18   6        1.41        1.49      1.50 o 
  -2  18   6       51.72       56.44      4.26 o 
  -1  18   6       46.80       60.87      3.70 o 
   0  18   6        1.19        1.84      1.77 o 
   1  18   6      125.21      140.43      4.24 o 
   2  18   6        1.44        2.75      1.78 o 
   3  18   6        1.29        1.29      1.83 o 
   4  18   6        1.15        0.29      1.76 o 
  -7  19   6        1.85        3.26      2.96 o 
  -6  19   6        9.01       10.19      2.91 o 
  -5  19   6       44.42       56.86      5.67 o 
  -4  19   6        2.28        0.92      1.53 o 
  -3  19   6        1.20        2.96      2.01 o 
  -2  19   6       83.77       96.52      4.93 o 
  -1  19   6       49.21       54.57      3.89 o 
   0  19   6        1.23       -0.10      1.41 o 
   1  19   6       52.99       67.15      3.83 o 
   2  19   6        0.92        0.30      1.27 o 
   3  19   6        0.29        0.16      1.59 o 
  -6  20   6        2.69        2.81      2.45 o 
  -5  20   6        0.01        0.14      1.29 o 
  -4  20   6        2.64        5.03      2.13 o 
  -3  20   6        0.25        0.22      1.26 o 
  -2  20   6        7.07        5.48      2.10 o 
  -1  20   6        6.87        9.46      2.37 o 
   0  20   6      107.02      119.07      4.75 o 
   1  20   6       28.81       31.19      4.94 o 
   2  20   6        2.55        1.31      2.45 o 
   3  20   6        2.22        1.20      2.23 o 
  -6  21   6       12.95       12.56      3.64 o 
  -5  21   6        0.12        1.41      2.17 o 
  -4  21   6        0.46        2.29      2.21 o 
  -3  21   6        0.54       -0.54      1.53 o 
  -2  21   6        8.25        7.56      2.33 o 
  -1  21   6        5.54        7.73      2.28 o 
   0  21   6        6.36        5.89      2.33 o 
   1  21   6        0.00        1.05      1.79 o 
   2  21   6       31.97       22.67      8.08 o 
  -5  22   6        1.49        1.35      2.03 o 
  -4  22   6        6.15        5.86      2.55 o 
  -3  22   6        7.20        6.96      2.43 o 
  -2  22   6        5.78        5.05      2.49 o 
  -1  22   6        0.05       -0.73      1.62 o 
   0  22   6        2.82        0.93      1.88 o 
   1  22   6        1.42        1.10      2.21 o 
  -4  23   6       11.85       10.21      3.79 o 
  -3  23   6       23.68       20.85      6.28 o 
  -2  23   6        5.17        4.46      2.42 o 
  -1  23   6        5.98        3.83      2.34 o 
   0  23   6       44.06       39.84      5.86 o 
   1  23   6        2.51        4.31      3.27 o 
  -3  24   6        0.21        1.60      2.19 o 
  -2  24   6        0.40       -0.56      2.11 o 
  -1  24   6        0.66       -0.26      1.93 o 
 -10   1   7       21.24       29.99      5.91 o 
  -9   1   7       63.40       74.82      6.57 o 
  -8   1   7        9.73       11.44      3.67 o 
  -7   1   7       46.70       56.76      4.29 o 
  -6   1   7       44.27       51.25      3.93 o 
  -5   1   7        1.38        1.59      0.62 o 
  -4   1   7       63.89       51.76      2.00 o 
  -3   1   7       25.73       25.68      1.67 o 
  -2   1   7       18.48       15.81      1.96 o 
  -1   1   7        0.04        0.48      0.84 o 
   0   1   7      588.29      604.03      9.28 o 
   1   1   7      259.60      276.29      5.51 o 
   2   1   7      214.63      224.98     11.41 o 
   3   1   7      390.53      473.16     17.34 o 
   4   1   7       15.01       15.26      4.43 o 
   5   1   7        1.19       -0.01      2.07 o 
 -10   2   7       10.55       10.81      4.15 o 
  -9   2   7       19.07        6.58      4.12 o 
  -8   2   7        6.48        9.06      3.21 o 
  -7   2   7        3.21        6.26      2.64 o 
  -6   2   7       37.39       30.65      3.33 o 
  -5   2   7        0.31        0.78      0.43 o 
  -4   2   7        3.50        2.84      0.82 o 
  -3   2   7       13.27       15.93      1.63 o 
  -2   2   7        0.83        1.05      0.99 o 
  -1   2   7        2.87        4.47      1.26 o 
   0   2   7       50.19       61.71      2.93 o 
   1   2   7      693.15      771.92     14.80 o 
   2   2   7        4.94        2.61      1.08 o 
   3   2   7        4.07        8.00      4.35 o 
   4   2   7       32.88       25.04      8.94 o 
   5   2   7       26.98       29.33      7.38 o 
 -10   3   7        5.51        4.70      3.47 o 
  -9   3   7       12.76        6.51      3.96 o 
  -8   3   7       32.91       42.73      4.31 o 
  -7   3   7      133.69      141.83      6.46 o 
  -6   3   7        9.70        6.98      2.30 o 
  -5   3   7        0.04        0.75      0.49 o 
  -4   3   7        6.22        5.16      1.07 o 
  -3   3   7        0.06       -0.13      0.66 o 
  -2   3   7       45.07       54.03      2.25 o 
  -1   3   7      157.15      164.52      5.86 o 
   0   3   7        3.14        3.03      0.86 o 
   1   3   7      326.67      364.27      8.35 o 
   2   3   7      272.47      301.81      6.61 o 
   3   3   7        8.49        5.55      1.18 o 
   4   3   7      108.26      136.60     10.47 o 
   5   3   7       12.77        8.92      4.91 o 
 -10   4   7        3.70        6.28      3.63 o 
  -9   4   7        5.45        2.64      2.91 o 
  -8   4   7        0.67       -0.78      2.12 o 
  -7   4   7      266.90      299.71      9.67 o 
  -6   4   7      127.98      132.22      5.30 o 
  -5   4   7        0.07        0.98      0.65 o 
  -4   4   7        0.03        0.34      0.62 o 
  -3   4   7      112.78      115.95      2.85 o 
  -2   4   7      110.83       99.13      2.58 o 
  -1   4   7      493.36      548.44      8.67 o 
   0   4   7       12.44       11.50      1.10 o 
   1   4   7      224.60      236.76      6.47 o 
   2   4   7       30.29       32.08      2.37 o 
   3   4   7        6.46        4.47      1.84 o 
   4   4   7       31.66       31.66     12.74 o 
   5   4   7       22.86       25.23     10.00 o 
  -9   5   7        0.50       -0.71      2.74 o 
  -8   5   7       53.84       54.61      4.42 o 
  -7   5   7       34.67       45.93      4.22 o 
  -6   5   7        1.59        1.93      0.86 o 
  -5   5   7       14.95       13.80      0.90 o 
  -4   5   7        4.98        5.90      0.91 o 
  -3   5   7       15.18       16.37      1.19 o 
  -2   5   7       19.32       20.53      1.67 o 
  -1   5   7      723.15      744.85     11.55 o 
   0   5   7      111.93      124.19      2.69 o 
   1   5   7        8.49        7.29      1.90 o 
   2   5   7        3.51        4.82      1.61 o 
   3   5   7        6.26        7.55      2.30 o 
   4   5   7       17.19       17.38      6.48 o 
   5   5   7        7.22        6.16      4.73 o 
  -9   6   7       48.95       72.66      6.72 o 
  -8   6   7        2.56        0.11      1.42 o 
  -7   6   7       15.56       12.16      3.84 o 
  -6   6   7       57.72       60.67      3.82 o 
  -5   6   7       62.09       61.20      1.75 o 
  -4   6   7      126.96      141.37      2.85 o 
  -3   6   7       72.56       74.48      2.50 o 
  -2   6   7       18.68       21.65      1.94 o 
  -1   6   7     1187.37     1252.07     15.81 o 
   0   6   7      120.06      109.92      2.49 o 
   1   6   7        4.29        3.49      1.57 o 
   2   6   7       28.42       31.85      2.68 o 
   3   6   7        2.56        2.41      1.62 o 
   4   6   7        4.96        6.77      4.19 o 
   5   6   7       10.66        5.48      5.83 o 
  -9   7   7        0.09       -0.08      1.46 o 
  -8   7   7       12.63        6.08      2.92 o 
  -7   7   7        0.09        0.25      1.64 o 
  -6   7   7      206.34      232.45      4.67 o 
  -5   7   7      167.00      169.66      2.94 o 
  -4   7   7      244.77      268.10      4.02 o 
  -3   7   7      174.86      193.94      3.37 o 
  -2   7   7      132.60      130.39      2.85 o 
  -1   7   7      195.52      234.80      7.21 o 
   0   7   7       26.68       23.83      1.18 o 
   1   7   7        0.18        1.18      1.20 o 
   2   7   7        4.96        4.58      1.94 o 
   3   7   7       47.29       54.16      4.22 o 
   4   7   7        1.19        1.49      1.96 o 
   5   7   7        6.99        6.91      6.09 o 
  -9   8   7        7.28        5.79      3.09 o 
  -8   8   7       10.30        4.36      2.10 o 
  -7   8   7        7.17        5.25      1.13 o 
  -6   8   7        5.37        6.40      1.09 o 
  -5   8   7        2.84        2.54      0.54 o 
  -4   8   7      117.94      126.76      3.70 o 
  -3   8   7      142.09      155.62      4.63 o 
  -2   8   7       20.01       27.58      1.30 o 
  -1   8   7       27.95       30.05      2.02 o 
   0   8   7       38.49       39.97      1.66 o 
   1   8   7        8.86       10.01      2.25 o 
   2   8   7       11.97       12.30      2.69 o 
   3   8   7       55.15       65.67      4.51 o 
   4   8   7        5.09        4.38      3.04 o 
   5   8   7        0.00        2.73      3.89 o 
  -9   9   7        0.24       -2.27      3.63 o 
  -8   9   7        1.89       -0.31      1.28 o 
  -7   9   7        1.37        2.55      1.09 o 
  -6   9   7       12.58       11.84      0.95 o 
  -5   9   7      223.89      244.61      5.24 o 
  -4   9   7       56.99       67.40      2.79 o 
  -3   9   7      855.82      943.08     14.72 o 
  -2   9   7       43.94       38.69      2.02 o 
  -1   9   7       84.67       95.29      2.57 o 
   0   9   7        3.58        2.29      0.80 o 
   1   9   7       80.17       86.10      4.58 o 
   2   9   7        4.97        4.77      1.90 o 
   3   9   7        0.17        0.22      1.46 o 
   4   9   7        1.13        0.92      1.83 o 
   5   9   7       22.41       11.49      6.37 o 
  -9  10   7       10.36        6.16      4.28 o 
  -8  10   7        0.07        0.32      2.67 o 
  -7  10   7       12.31        7.74      1.73 o 
  -6  10   7       23.66       20.93      1.88 o 
  -5  10   7        0.46        2.06      1.02 o 
  -4  10   7      384.76      404.08      9.22 o 
  -3  10   7      245.01      283.15      6.50 o 
  -2  10   7      288.99      335.52      6.97 o 
  -1  10   7       21.04       20.15      1.29 o 
   0  10   7      140.02      138.53      3.12 o 
   1  10   7        0.62        0.16      1.11 o 
   2  10   7       18.50       15.52      2.69 o 
   3  10   7        1.14        1.83      1.78 o 
   4  10   7        0.16        1.56      1.90 o 
   5  10   7        5.66        1.47      3.53 o 
  -9  11   7        3.92        1.94      3.33 o 
  -8  11   7       25.57        9.55      6.22 o 
  -7  11   7       10.41        6.31      2.26 o 
  -6  11   7        0.37        0.05      1.02 o 
  -5  11   7       81.67      101.62      3.33 o 
  -4  11   7        2.62        3.35      1.44 o 
  -3  11   7      127.78      131.71      4.25 o 
  -2  11   7       76.97       88.49      3.71 o 
  -1  11   7       37.09       32.80      2.11 o 
   0  11   7       96.32      103.66      3.20 o 
   1  11   7        0.00        0.28      1.20 o 
   2  11   7       25.70       19.30      4.62 o 
   3  11   7       19.06       13.28      3.22 o 
   4  11   7        6.12        2.28      2.45 o 
  -8  12   7        0.09        1.62      2.85 o 
  -7  12   7        2.74        0.50      1.61 o 
  -6  12   7       47.10       52.19      2.89 o 
  -5  12   7      101.03      120.74      3.69 o 
  -4  12   7       50.46       55.60      2.88 o 
  -3  12   7      158.78      178.36      4.81 o 
  -2  12   7       11.50       10.57      2.31 o 
  -1  12   7       17.47       16.99      2.03 o 
   0  12   7        3.20        3.19      0.88 o 
   1  12   7        5.18        5.80      1.78 o 
   2  12   7       14.22        8.48      2.56 o 
   3  12   7        0.25        2.58      2.16 o 
   4  12   7        5.59        6.71      2.72 o 
  -8  13   7        1.01        1.90      3.08 o 
  -7  13   7       43.23       51.21      6.96 o 
  -6  13   7        8.51        7.30      1.90 o 
  -5  13   7       77.15       86.58      3.99 o 
  -4  13   7        5.57        6.62      2.01 o 
  -3  13   7       99.48      111.54      4.12 o 
  -2  13   7        5.81        5.22      1.82 o 
  -1  13   7        2.75        3.47      1.92 o 
   0  13   7       11.09        9.98      1.30 o 
   1  13   7        3.85        3.17      1.69 o 
   2  13   7        7.65        5.30      2.56 o 
   3  13   7        6.92        1.77      2.19 o 
   4  13   7        4.02        1.13      2.04 o 
  -8  14   7        0.63        0.33      2.75 o 
  -7  14   7        7.45        4.86      2.82 o 
  -6  14   7        0.18        2.00      1.87 o 
  -5  14   7        2.65        0.58      1.32 o 
  -4  14   7       25.91       26.33      2.42 o 
  -3  14   7       81.94      101.39      4.20 o 
  -2  14   7       11.23       11.88      2.10 o 
  -1  14   7       48.99       48.43      2.95 o 
   0  14   7        0.83        1.17      0.71 o 
   1  14   7        2.64        0.60      1.18 o 
   2  14   7       43.02       33.43      8.34 o 
   3  14   7        0.08        0.95      1.89 o 
   4  14   7       10.33        7.30      3.17 o 
  -8  15   7       63.10       98.12      9.75 o 
  -7  15   7       17.31       16.43      3.87 o 
  -6  15   7        8.80        7.34      2.29 o 
  -5  15   7       12.25       11.68      2.20 o 
  -4  15   7       67.51       77.30      3.65 o 
  -3  15   7       14.24       16.85      2.24 o 
  -2  15   7        0.36        0.35      1.34 o 
  -1  15   7        2.47        3.40      1.95 o 
   0  15   7       16.56       13.38      2.16 o 
   1  15   7       41.12       32.95      6.59 o 
   2  15   7        0.49        0.37      1.26 o 
   3  15   7        0.11        0.41      1.63 o 
  -7  16   7       20.95       17.58      4.44 o 
  -6  16   7        0.37        1.05      1.77 o 
  -5  16   7       29.92       33.78      4.11 o 
  -4  16   7        1.27        1.88      1.78 o 
  -3  16   7       44.00       55.52      3.92 o 
  -2  16   7       15.04       17.66      2.50 o 
  -1  16   7        2.33        1.87      1.55 o 
   0  16   7        6.28        5.10      1.94 o 
   1  16   7        3.28        0.50      1.18 o 
   2  16   7        0.42       -0.05      1.37 o 
   3  16   7        0.79        1.38      2.17 o 
  -7  17   7       29.20       26.92      7.06 o 
  -6  17   7        8.62        8.50      2.85 o 
  -5  17   7       23.17       16.81      3.12 o 
  -4  17   7        0.87        0.15      1.36 o 
  -3  17   7       13.73       10.69      2.45 o 
  -2  17   7       19.47       18.15      3.33 o 
  -1  17   7       10.78        5.32      2.26 o 
   0  17   7       16.76        9.60      2.43 o 
   1  17   7        2.30        1.16      2.35 o 
   2  17   7        0.88        2.11      2.56 o 
   3  17   7       16.12        9.57      4.56 o 
  -7  18   7       12.53       13.45      4.97 o 
  -6  18   7       35.13       43.90      7.32 o 
  -5  18   7       21.02       14.42      3.36 o 
  -4  18   7       37.01       40.48      4.66 o 
  -3  18   7        0.58        1.26      1.64 o 
  -2  18   7        4.02        4.07      1.98 o 
  -1  18   7       45.56       49.19      5.30 o 
   0  18   7        1.25        2.37      1.65 o 
   1  18   7        0.16        0.47      2.04 o 
   2  18   7        0.34        0.39      2.13 o 
  -6  19   7       15.17       20.59      4.66 o 
  -5  19   7       95.19      130.78      5.64 o 
  -4  19   7        0.49       -1.03      1.70 o 
  -3  19   7        3.42        1.20      1.91 o 
  -2  19   7        5.78        4.24      2.14 o 
  -1  19   7        5.85        3.88      2.05 o 
   0  19   7       11.39        6.56      2.44 o 
   1  19   7       30.99       24.91      8.70 o 
   2  19   7       15.67       11.93      4.45 o 
  -5  20   7        3.80        5.25      2.58 o 
  -4  20   7        8.95        2.85      2.19 o 
  -3  20   7        0.62        1.03      1.73 o 
  -2  20   7        1.59        2.41      1.89 o 
  -1  20   7        0.67       -0.32      1.62 o 
   0  20   7        9.78        7.72      3.23 o 
   1  20   7       15.28       11.94      4.13 o 
  -5  21   7       16.23       13.17      3.30 o 
  -4  21   7       25.97       21.15      6.40 o 
  -3  21   7        9.44        9.01      2.74 o 
  -2  21   7       33.88       42.06      7.28 o 
  -1  21   7        1.95        1.74      1.96 o 
   0  21   7        5.38        3.93      2.80 o 
  -4  22   7       16.66       22.17      6.15 o 
  -3  22   7        1.06        2.15      2.15 o 
  -2  22   7       11.42       10.05      2.87 o 
  -1  22   7        1.10        0.42      1.65 o 
  -9   0   8       38.72       55.17      9.55 o 
  -8   0   8      116.85      130.41     10.55 o 
  -7   0   8       34.89       51.82      6.56 o 
  -6   0   8       13.13        9.66      4.47 o 
  -5   0   8      712.59      690.53     16.04 o 
  -4   0   8       17.95       12.07      2.33 o 
  -3   0   8        2.78        3.10      1.90 o 
  -2   0   8      104.43      128.32      5.58 o 
  -1   0   8        5.08        5.91      1.89 o 
   0   0   8        8.14        7.55      1.71 o 
   1   0   8        2.39        2.70      0.97 o 
   2   0   8        7.11        5.43      5.65 o 
   3   0   8       33.39       24.91      8.66 o 
   4   0   8       13.96       -0.70      5.27 o 
  -9   1   8       13.24        9.37      3.69 o 
  -8   1   8       24.92       26.15      4.16 o 
  -7   1   8        2.42        4.65      2.86 o 
  -6   1   8        7.86        8.93      2.56 o 
  -5   1   8       10.43       15.21      1.56 o 
  -4   1   8        0.57        1.11      1.23 o 
  -3   1   8       77.67       73.25      2.81 o 
  -2   1   8        0.17       -0.29      1.11 o 
  -1   1   8       36.55       41.53      2.41 o 
   0   1   8        0.12        0.19      0.59 o 
   1   1   8       14.39       14.41      1.52 o 
   2   1   8        0.90        6.27      4.66 o 
   3   1   8        9.81        9.20      7.21 o 
   4   1   8        2.76       -0.32      3.33 o 
  -9   2   8        3.11        2.44      3.06 o 
  -8   2   8        0.76        1.14      2.30 o 
  -7   2   8       12.90       18.01      4.08 o 
  -6   2   8       61.18       67.71      5.24 o 
  -5   2   8      186.39      186.94      4.07 o 
  -4   2   8        5.71        4.44      1.44 o 
  -3   2   8      166.08      158.51      4.40 o 
  -2   2   8       36.85       37.49      2.41 o 
  -1   2   8       19.18       15.29      1.69 o 
   0   2   8       63.35       72.27      2.27 o 
   1   2   8        7.96        8.16      2.04 o 
   2   2   8        2.00        3.42      2.69 o 
   3   2   8       26.03       15.24     17.81 o 
   4   2   8        4.95        2.52      3.89 o 
  -9   3   8        1.25        1.95      2.94 o 
  -8   3   8        9.43       10.42      3.28 o 
  -7   3   8       83.78       91.14      5.98 o 
  -6   3   8        2.24        1.09      0.91 o 
  -5   3   8       37.00       40.48      2.07 o 
  -4   3   8        3.19        5.91      1.41 o 
  -3   3   8      296.95      269.26      5.62 o 
  -2   3   8        0.03        0.85      1.18 o 
  -1   3   8        4.60        5.15      1.44 o 
   0   3   8        1.23        1.03      0.81 o 
   1   3   8       17.99       17.96      2.16 o 
   2   3   8       42.60       43.30      3.42 o 
   3   3   8        2.32        4.57      4.37 o 
   4   3   8        2.53        4.38      4.24 o 
  -9   4   8       38.07       40.63     17.39 o 
  -8   4   8        2.46        2.05      2.69 o 
  -7   4   8       52.05       58.49      4.44 o 
  -6   4   8       32.13       30.53      4.19 o 
  -5   4   8        2.42        3.29      0.92 o 
  -4   4   8        6.95        6.91      1.35 o 
  -3   4   8       30.22       27.74      2.56 o 
  -2   4   8        3.22        4.13      1.27 o 
  -1   4   8       37.88       37.28      2.11 o 
   0   4   8       63.27       65.05      3.37 o 
   1   4   8       43.53       46.23      3.15 o 
   2   4   8       26.61       29.48      2.86 o 
   3   4   8        5.82        4.46      4.87 o 
   4   4   8       20.60       19.33      8.56 o 
  -9   5   8        4.53        2.63      2.77 o 
  -8   5   8        8.47        4.21      2.61 o 
  -7   5   8        0.50        0.01      1.67 o 
  -6   5   8        7.81        6.13      1.19 o 
  -5   5   8        1.96        2.32      0.88 o 
  -4   5   8        0.87        0.66      0.87 o 
  -3   5   8      105.87      109.00      3.19 o 
  -2   5   8        0.08        1.05      0.97 o 
  -1   5   8      217.11      228.02      5.09 o 
   0   5   8       52.57       47.42      3.75 o 
   1   5   8        5.81        7.84      2.26 o 
   2   5   8        6.73        6.40      1.90 o 
   3   5   8        8.63        7.19      4.21 o 
   4   5   8        4.40        4.02      4.44 o 
  -9   6   8        2.84        1.00      2.54 o 
  -8   6   8       12.65        7.63      3.90 o 
  -7   6   8       11.66        4.91      2.33 o 
  -6   6   8        3.41        2.72      0.97 o 
  -5   6   8       92.79       95.52      2.49 o 
  -4   6   8       70.33       77.20      2.43 o 
  -3   6   8      115.33      133.41      3.44 o 
  -2   6   8        5.45        8.14      1.37 o 
  -1   6   8        1.72        0.22      1.14 o 
   0   6   8       29.81       26.53      2.60 o 
   1   6   8        7.22        6.88      2.38 o 
   2   6   8        0.61        1.78      1.69 o 
   3   6   8       10.30       10.94      5.26 o 
   4   6   8       10.39       13.49      5.66 o 
  -9   7   8        1.90        8.15      9.50 o 
  -8   7   8        8.79        3.30      3.97 o 
  -7   7   8       39.45       41.84      7.14 o 
  -6   7   8        2.13        0.99      0.59 o 
  -5   7   8       39.35       46.34      2.18 o 
  -4   7   8        0.02       -0.64      0.64 o 
  -3   7   8        0.95        1.32      0.68 o 
  -2   7   8        7.75       11.95      1.33 o 
  -1   7   8      319.43      339.56      6.03 o 
   0   7   8       57.89       61.13      4.13 o 
   1   7   8        5.29        4.60      2.31 o 
   2   7   8       44.15       63.32      5.85 o 
   3   7   8       29.20       46.01      6.50 o 
   4   7   8        1.69        1.01      3.77 o 
  -9   8   8        0.08        1.02      3.32 o 
  -8   8   8        8.12       10.27      4.81 o 
  -7   8   8        5.35        2.89      4.10 o 
  -6   8   8        5.02        4.09      0.81 o 
  -5   8   8       22.92       24.38      2.34 o 
  -4   8   8       64.92       77.27      3.23 o 
  -3   8   8      185.21      205.85      5.43 o 
  -2   8   8       94.33       92.67      2.67 o 
  -1   8   8        0.00       -1.00      1.00 o 
   0   8   8       30.26       21.35      3.93 o 
   1   8   8       80.68       93.00      5.90 o 
   2   8   8        2.66        0.56      1.62 o 
   3   8   8        1.31       -0.70      3.47 o 
   4   8   8        8.26        7.49      5.64 o 
  -8   9   8        2.04       -0.53      3.27 o 
  -7   9   8        4.60        2.21      3.30 o 
  -6   9   8        0.06        0.64      0.72 o 
  -5   9   8       90.85      101.02      3.61 o 
  -4   9   8       14.30       12.07      2.22 o 
  -3   9   8       60.32       77.93      3.76 o 
  -2   9   8      165.53      161.49      3.31 o 
  -1   9   8        6.83        6.39      1.14 o 
   0   9   8        7.64        5.00      1.22 o 
   1   9   8       17.51        9.29      3.31 o 
   2   9   8        2.21        2.02      2.11 o 
   3   9   8        8.35        9.14      3.15 o 
   4   9   8        0.56        9.22      6.31 o 
  -8  10   8        0.58        1.56      3.38 o 
  -7  10   8        0.27       -0.98      2.84 o 
  -6  10   8       11.92       12.05      2.62 o 
  -5  10   8        0.02        0.77      1.23 o 
  -4  10   8       19.17       18.41      2.67 o 
  -3  10   8      233.40      268.42      6.60 o 
  -2  10   8       71.77       79.03      3.79 o 
  -1  10   8        0.06       -0.40      0.78 o 
   0  10   8        6.80        4.27      1.04 o 
   1  10   8       82.37      105.75      5.23 o 
   2  10   8        0.12       -0.34      1.27 o 
   3  10   8        1.74        2.54      2.20 o 
  -8  11   8        0.58       -0.61      3.36 o 
  -7  11   8       24.24       20.62      6.35 o 
  -6  11   8        0.10        0.61      1.79 o 
  -5  11   8        1.17        1.86      1.35 o 
  -4  11   8       15.98       15.62      2.30 o 
  -3  11   8       53.77       70.00      3.72 o 
  -2  11   8       54.68       61.79      3.36 o 
  -1  11   8        0.14        0.02      0.62 o 
   0  11   8       24.32       14.15      2.70 o 
   1  11   8        4.88        2.29      2.09 o 
   2  11   8        2.59        1.93      1.99 o 
   3  11   8        2.64        2.20      2.50 o 
  -8  12   8       10.23        7.62      4.41 o 
  -7  12   8        7.17        2.43      3.91 o 
  -6  12   8       33.30       33.21      7.04 o 
  -5  12   8       68.37       87.75      3.48 o 
  -4  12   8       14.78       12.09      2.53 o 
  -3  12   8       31.03       30.46      2.98 o 
  -2  12   8       39.70       52.81      3.35 o 
  -1  12   8        7.11        6.09      2.04 o 
   0  12   8        2.58        2.54      2.00 o 
   1  12   8        7.08        3.37      2.26 o 
   2  12   8        0.00       -0.95      1.79 o 
   3  12   8        6.89        3.75      2.46 o 
  -8  13   8        0.35       -0.18      2.56 o 
  -7  13   8       52.08       67.75     11.90 o 
  -6  13   8        4.76        4.44      2.79 o 
  -5  13   8      128.45      154.58      5.79 o 
  -4  13   8      116.48      136.76      4.57 o 
  -3  13   8        0.45        0.47      1.41 o 
  -2  13   8        5.14        3.99      1.97 o 
  -1  13   8       14.00       12.84      2.16 o 
   0  13   8        0.15        0.97      1.92 o 
   1  13   8        6.88        1.71      1.84 o 
   2  13   8       15.22        9.65      3.51 o 
   3  13   8        5.18        4.03      2.58 o 
  -7  14   8       13.33       11.46      4.62 o 
  -6  14   8        7.92        7.33      2.85 o 
  -5  14   8       19.91       16.90      3.66 o 
  -4  14   8        4.42        3.56      1.90 o 
  -3  14   8        1.62        2.50      1.69 o 
  -2  14   8       30.86       30.91      6.05 o 
  -1  14   8        0.82        1.31      1.67 o 
   0  14   8        0.46        0.81      2.32 o 
   1  14   8        6.45        3.29      2.79 o 
   2  14   8        5.06        3.09      2.15 o 
  -7  15   8       29.69       30.18      9.94 o 
  -6  15   8       29.81       35.05      4.90 o 
  -5  15   8       17.61       13.81      3.08 o 
  -4  15   8        2.28        0.34      1.62 o 
  -3  15   8       17.91       16.56      2.86 o 
  -2  15   8        5.93        4.28      2.00 o 
  -1  15   8       17.74       12.51      3.50 o 
   0  15   8        0.62       -0.48      2.11 o 
   1  15   8        0.18       -0.37      2.36 o 
   2  15   8        0.23        1.09      2.44 o 
  -6  16   8        0.01        0.80      2.38 o 
  -5  16   8        4.82        6.55      2.09 o 
  -4  16   8       31.88       33.16      4.97 o 
  -3  16   8        1.96        2.45      1.92 o 
  -2  16   8       22.13       11.67      4.44 o 
  -1  16   8        4.06        1.18      1.83 o 
   0  16   8        4.63        2.25      2.54 o 
   1  16   8       11.40        4.99      3.16 o 
   2  16   8        0.01        3.64      3.28 o 
  -6  17   8        3.15        3.63      2.84 o 
  -5  17   8       13.55       15.81      3.12 o 
  -4  17   8        0.05       -0.81      1.57 o 
  -3  17   8        0.07        0.23      1.34 o 
  -2  17   8        4.73        1.73      1.93 o 
  -1  17   8       13.61        7.82      3.18 o 
   0  17   8        2.65        2.80      3.05 o 
   1  17   8        1.39        1.45      2.71 o 
  -5  18   8       26.91       33.60      5.18 o 
  -4  18   8       13.51       12.92      3.11 o 
  -3  18   8        4.42        3.98      2.14 o 
  -2  18   8       12.16        6.00      2.52 o 
  -1  18   8       11.00        3.35      3.26 o 
   0  18   8       11.28        7.09      3.49 o 
   1  18   8        0.91       -0.24      2.99 o 
  -5  19   8        0.88        0.51      1.82 o 
  -4  19   8        0.61        0.77      1.96 o 
  -3  19   8        2.60        3.70      2.56 o 
  -2  19   8        6.85        4.66      2.28 o 
  -1  19   8       12.48        6.74      3.33 o 
   0  19   8        0.00        1.92      2.73 o 
  -4  20   8       12.03       10.59      6.08 o 
  -3  20   8       13.27       10.01      3.13 o 
  -2  20   8        0.44        0.18      1.68 o 
  -1  20   8        5.66        6.39      3.39 o 
  -9   1   9        2.25        4.71      5.34 o 
  -8   1   9        4.53        3.42      4.57 o 
  -7   1   9       10.21        9.16      3.39 o 
  -6   1   9        6.17        5.86      3.11 o 
  -5   1   9        2.05        2.06      1.17 o 
  -4   1   9       10.83        7.29      1.67 o 
  -3   1   9       42.06       51.03      3.11 o 
  -2   1   9      119.70      123.94      4.30 o 
  -1   1   9        7.92        6.76      1.61 o 
   0   1   9      105.22      112.96      5.13 o 
   1   1   9        0.28        1.18      3.21 o 
   2   1   9       15.24       10.20      9.85 o 
   3   1   9        0.41        0.10      3.79 o 
  -8   2   9       10.00       13.79      4.03 o 
  -7   2   9       14.68       15.64      3.93 o 
  -6   2   9        4.18        3.69      2.43 o 
  -5   2   9       11.87        8.07      1.74 o 
  -4   2   9      167.60      182.25      5.56 o 
  -3   2   9        0.57       -0.03      1.22 o 
  -2   2   9        7.38        4.85      1.56 o 
  -1   2   9       15.83       14.16      1.80 o 
   0   2   9       34.31       41.06      2.89 o 
   1   2   9        0.42        2.72      4.28 o 
   2   2   9       43.19       62.85     40.60 o 
   3   2   9        3.80       -0.19      4.19 o 
  -8   3   9        7.46        6.05      3.71 o 
  -7   3   9        2.54        1.97      2.53 o 
  -6   3   9       14.48       16.01      3.67 o 
  -5   3   9        7.69        5.34      1.34 o 
  -4   3   9       11.18       11.71      1.96 o 
  -3   3   9        0.04        0.22      0.95 o 
  -2   3   9       44.38       49.03      2.79 o 
  -1   3   9        3.94        4.85      1.37 o 
   0   3   9       32.27       50.15      6.34 o 
   1   3   9       14.57       16.26      5.14 o 
   2   3   9        4.85        2.42      4.69 o 
   3   3   9        2.00        0.44      3.71 o 
  -8   4   9        2.62        0.54      2.17 o 
  -7   4   9        0.23       -0.25      1.90 o 
  -6   4   9       70.12       75.86      7.85 o 
  -5   4   9       17.57       13.73      2.01 o 
  -4   4   9       48.84       52.13      2.80 o 
  -3   4   9       29.56       25.04      2.50 o 
  -2   4   9       39.92       37.80      2.39 o 
  -1   4   9        9.56        8.93      1.68 o 
   0   4   9        5.16        1.71      1.91 o 
   1   4   9        0.61        2.33      1.89 o 
   2   4   9        2.23       -0.41      3.17 o 
   3   4   9        9.82       11.15     10.55 o 
  -8   5   9       15.79        8.20      5.07 o 
  -7   5   9        7.88        3.99      2.17 o 
  -6   5   9        9.14        5.56      1.97 o 
  -5   5   9        7.15        5.44      1.24 o 
  -4   5   9        0.04        0.90      0.99 o 
  -3   5   9       35.33       32.44      2.32 o 
  -2   5   9        0.01       -1.16      1.16 o 
  -1   5   9       15.24        8.82      2.18 o 
   0   5   9       22.95       26.30      6.03 o 
   1   5   9        0.02        0.71      1.59 o 
   2   5   9        0.62       -0.65      3.99 o 
   3   5   9        6.39        3.06      4.96 o 
  -8   6   9       17.03       16.82     10.32 o 
  -7   6   9       27.34       18.05      9.97 o 
  -6   6   9       48.36       49.12     14.42 o 
  -5   6   9       27.75       33.91      2.42 o 
  -4   6   9       49.12       42.25      4.28 o 
  -3   6   9        4.50        4.53      1.58 o 
  -2   6   9       96.65      118.73      3.79 o 
  -1   6   9       19.55       18.78      2.92 o 
   0   6   9       12.62        6.99      4.46 o 
   1   6   9        7.43        6.70      2.62 o 
   2   6   9        2.36        2.36      4.71 o 
   3   6   9        6.47        9.87      7.28 o 
  -8   7   9        0.87        0.93      3.89 o 
  -7   7   9        2.69       -2.26      3.13 o 
  -6   7   9        4.58        3.38      1.67 o 
  -5   7   9       15.90       16.08      3.24 o 
  -4   7   9        0.30       -0.34      0.69 o 
  -3   7   9       23.44       27.75      2.10 o 
  -2   7   9       14.94       17.49      1.68 o 
  -1   7   9        0.56       -0.64      0.88 o 
   0   7   9       28.13       11.84      7.09 o 
   1   7   9        1.31        2.57      2.77 o 
   2   7   9        2.08        5.61      5.98 o 
  -8   8   9        5.62        0.02      3.09 o 
  -7   8   9        2.99       -4.30      4.37 o 
  -6   8   9       12.07        9.28      2.25 o 
  -5   8   9        4.39        2.41      1.45 o 
  -4   8   9        5.29        3.64      2.05 o 
  -3   8   9        1.64        2.47      0.75 o 
  -2   8   9      138.22      158.26      4.54 o 
  -1   8   9        4.36        4.24      1.34 o 
   0   8   9       10.37        8.76      2.71 o 
   1   8   9        6.62        3.11      2.66 o 
   2   8   9        3.17        1.82      3.96 o 
  -8   9   9        6.00       -1.62      3.67 o 
  -7   9   9       21.67        9.42      5.84 o 
  -6   9   9        0.04        0.05      1.56 o 
  -5   9   9        3.56        0.95      1.36 o 
  -4   9   9       10.73        8.40      2.45 o 
  -3   9   9       11.57        5.62      2.33 o 
  -2   9   9       59.43       66.66      3.95 o 
  -1   9   9       18.29       14.70      1.54 o 
   0   9   9        1.37        1.70      1.84 o 
   1   9   9        2.63        2.70      2.70 o 
   2   9   9        6.76       16.57      5.50 o 
  -7  10   9        5.80        2.80      3.58 o 
  -6  10   9       11.67        8.66      2.75 o 
  -5  10   9        2.72        1.50      1.47 o 
  -4  10   9      172.50      215.20      6.67 o 
  -3  10   9      120.56      167.27      6.07 o 
  -2  10   9       24.20       27.42      3.59 o 
  -1  10   9       30.61       25.02      4.42 o 
   0  10   9       23.95       32.07      5.81 o 
   1  10   9        4.72        4.92      2.90 o 
   2  10   9       14.98       11.05      5.15 o 
  -7  11   9        0.01       -1.90      3.57 o 
  -6  11   9        0.82        2.77      2.49 o 
  -5  11   9       77.35      109.32      4.24 o 
  -4  11   9        6.08        4.08      1.99 o 
  -3  11   9       33.80       37.12      4.52 o 
  -2  11   9       45.70       42.45      5.31 o 
  -1  11   9        3.48        2.10      2.46 o 
   0  11   9        5.54        3.72      2.83 o 
   1  11   9       38.43       35.95     10.05 o 
   2  11   9        0.11        0.60      2.23 o 
  -7  12   9        0.02        2.21      3.84 o 
  -6  12   9        0.14        0.15      1.54 o 
  -5  12   9        3.53        1.57      1.91 o 
  -4  12   9        1.01        0.73      1.57 o 
  -3  12   9       18.91        9.78      2.82 o 
  -2  12   9       12.83       12.28      2.48 o 
  -1  12   9        5.82        6.96      3.10 o 
   0  12   9       18.06        9.87      4.94 o 
   1  12   9       11.58       12.02      3.95 o 
  -7  13   9       15.38       29.30      8.03 o 
  -6  13   9       13.27       11.32      3.13 o 
  -5  13   9        0.02        1.21      1.56 o 
  -4  13   9       17.78        6.49      3.27 o 
  -3  13   9       33.97       46.12      6.56 o 
  -2  13   9        0.06       -0.48      1.66 o 
  -1  13   9        7.86        4.02      3.13 o 
   0  13   9        1.70        1.71      2.60 o 
   1  13   9        2.74        3.57      2.97 o 
  -6  14   9        0.33        0.55      1.90 o 
  -5  14   9       12.90        9.24      2.41 o 
  -4  14   9       15.71        6.96      2.52 o 
  -3  14   9       10.61        9.29      2.98 o 
  -2  14   9        7.98        5.40      2.12 o 
  -1  14   9       29.37       38.57     11.29 o 
   0  14   9       31.48       23.58      8.21 o 
   1  14   9        0.87        0.55      2.40 o 
  -6  15   9        1.63        2.91      2.82 o 
  -5  15   9        0.02        0.25      1.89 o 
  -4  15   9       11.29        6.92      2.41 o 
  -3  15   9       24.66        9.77      4.23 o 
  -2  15   9        0.23        0.86      1.79 o 
  -1  15   9       41.85       54.10     11.43 o 
   0  15   9        0.16        0.94      2.57 o 
  -5  16   9        0.62        1.00      1.69 o 
  -4  16   9       17.95       17.47      4.65 o 
  -3  16   9        0.07       -0.03      1.45 o 
  -2  16   9       15.66       11.36      5.12 o 
  -1  16   9        0.47        0.74      2.54 o 
  -4  17   9       11.25        7.46      2.67 o 
  -3  17   9       15.14       13.21      4.30 o 
  -2  17   9        0.08       -0.22      2.30 o 
  -1  17   9       12.12       36.91     12.70 o 
  -7   0  10        2.00        3.70      4.35 o 
  -6   0  10       14.01        4.27      4.70 o 
  -5   0  10      162.51      197.34      7.71 o 
  -4   0  10        0.43        0.46      1.99 o 
  -3   0  10       46.41       49.25      5.02 o 
  -2   0  10       24.61       34.95      4.11 o 
  -1   0  10       13.29        8.58      5.08 o 
   0   0  10       10.67        7.53      6.83 o 
   1   0  10       78.37      124.08     16.68 o 
  -7   1  10        0.05        1.08      2.61 o 
  -6   1  10        0.03       -0.39      1.98 o 
  -5   1  10        0.02       -1.45      1.79 o 
  -4   1  10        4.49        4.02      2.23 o 
  -3   1  10        0.04        0.02      1.22 o 
  -2   1  10        3.94        3.11      1.72 o 
  -1   1  10        7.51        5.90      2.50 o 
   0   1  10        5.80        7.51      5.74 o 
   1   1  10        2.17        4.36      5.99 o 
  -7   2  10       25.38       24.12      4.71 o 
  -6   2  10       13.46        7.40      3.30 o 
  -5   2  10        0.32        1.01      1.81 o 
  -4   2  10        0.01        0.40      1.32 o 
  -3   2  10        4.66        6.41      2.13 o 
  -2   2  10        3.97        4.64      2.01 o 
  -1   2  10       12.41        4.90      2.33 o 
   0   2  10       21.34       13.55     14.61 o 
   1   2  10        3.46       -0.56      3.54 o 
  -7   3  10        7.25        7.15      4.89 o 
  -6   3  10        7.06        3.92      2.28 o 
  -5   3  10        6.21        4.76      1.78 o 
  -4   3  10       18.35       14.63      2.38 o 
  -3   3  10        6.75        4.78      2.01 o 
  -2   3  10        5.14        2.11      1.60 o 
  -1   3  10        6.13        3.63      2.16 o 
   0   3  10        0.05        0.04      2.37 o 
   1   3  10        0.61       -0.09      2.96 o 
  -7   4  10        2.94        2.57      4.25 o 
  -6   4  10        7.08        2.15      3.29 o 
  -5   4  10        5.94        5.07      1.66 o 
  -4   4  10        0.00       -0.66      1.18 o 
  -3   4  10        3.38        2.15      1.72 o 
  -2   4  10        0.36       -0.47      1.36 o 
  -1   4  10       32.53       38.43      4.52 o 
   0   4  10        0.39        0.90      2.91 o 
   1   4  10        4.26       -0.17      4.49 o 
  -7   5  10        7.02        4.60      4.49 o 
  -6   5  10       13.69        6.30      4.74 o 
  -5   5  10        1.69        1.54      1.89 o 
  -4   5  10       52.53       67.55      4.87 o 
  -3   5  10       14.24       15.07      3.58 o 
  -2   5  10       14.51        4.87      2.50 o 
  -1   5  10       14.47        8.30      3.99 o 
   0   5  10        6.99        2.44      3.30 o 
   1   5  10        4.32        0.00      2.52 o 
  -7   6  10       12.26        6.26      4.83 o 
  -6   6  10        3.61        3.07      3.20 o 
  -5   6  10        3.04        1.55      1.70 o 
  -4   6  10       25.80       20.00      3.66 o 
  -3   6  10        1.89       -0.73      1.92 o 
  -2   6  10        0.51        0.10      1.07 o 
  -1   6  10        2.32        1.51      1.82 o 
   0   6  10       19.70        5.57      3.89 o 
   1   6  10        9.39        3.63      4.51 o 
  -7   7  10        2.92       -2.26      4.25 o 
  -6   7  10        0.66        0.85      2.65 o 
  -5   7  10        4.21        1.78      2.18 o 
  -4   7  10       17.05       13.11      3.69 o 
  -3   7  10       25.47       23.42      7.16 o 
  -2   7  10        0.32        1.41      1.85 o 
  -1   7  10        2.70        2.04      1.66 o 
   0   7  10        0.72        0.74      1.91 o 
   1   7  10        2.48        0.80      3.60 o 
  -7   8  10        8.30        4.06      4.46 o 
  -6   8  10       13.43        1.91      3.31 o 
  -5   8  10        2.95        3.70      2.28 o 
  -4   8  10        0.47       -0.79      1.95 o 
  -3   8  10       33.56       18.82      6.50 o 
  -2   8  10      101.19      137.11      6.97 o 
  -1   8  10       15.31        4.93      3.45 o 
   0   8  10        5.25        2.03      3.16 o 
  -6   9  10        2.74        0.33      2.66 o 
  -5   9  10        2.58        2.26      2.23 o 
  -4   9  10       29.30       30.45      8.56 o 
  -3   9  10        0.51        0.55      1.64 o 
  -2   9  10        1.47        0.29      1.73 o 
  -1   9  10       16.24        8.59      3.61 o 
   0   9  10        5.32        1.71      2.80 o 
  -6  10  10        0.45        2.58      3.49 o 
  -5  10  10        3.32        3.52      2.60 o 
  -4  10  10        0.88        0.14      1.43 o 
  -3  10  10        1.66        1.41      1.82 o 
  -2  10  10       34.31       22.62      8.46 o 
  -1  10  10        0.05        0.34      1.99 o 
   0  10  10       27.99       15.56      6.50 o 
  -6  11  10        8.32        2.75      4.09 o 
  -5  11  10       11.67        9.67      3.41 o 
  -4  11  10        0.01        0.31      1.84 o 
  -3  11  10        0.00       -0.50      1.72 o 
  -2  11  10        1.03        1.40      2.75 o 
  -1  11  10        6.41        6.45      3.34 o 
  -5  12  10        4.17        1.72      2.26 o 
  -4  12  10       11.55        9.39      2.92 o 
  -3  12  10       14.86        5.35      2.43 o 
  -2  12  10        4.07        2.11      2.66 o 
  -1  12  10        3.96        3.10      3.08 o 
  -4  13  10        0.51        1.81      2.01 o 
  -3  13  10        1.42       -0.25      1.81 o 
  -2  13  10        8.52        2.27      2.91 o 
  -6   1  11        7.30        2.08      3.07 o 
  -5   1  11        5.20        1.47      2.28 o 
  -4   1  11        0.10        0.29      1.46 o 
  -3   1  11        4.66        5.03      2.31 o 
  -2   1  11        7.79        8.13      4.15 o 
  -1   1  11        3.91        5.59      3.55 o 
  -6   2  11        8.02        7.88      6.13 o 
  -5   2  11        9.67        9.21      4.61 o 
  -4   2  11       22.49       16.94      6.02 o 
  -3   2  11        6.17        5.38      2.54 o 
  -2   2  11        0.01        1.41      2.15 o 
  -1   2  11       13.59       29.53      7.19 o 
  -5   3  11        0.30        1.24      2.83 o 
  -4   3  11        0.05        3.06      3.23 o 
  -3   3  11        2.47        1.07      1.76 o 
  -2   3  11        8.24        3.93      2.32 o 
  -1   3  11        0.06        0.65      2.68 o 
  -5   4  11        0.26        0.42      2.52 o 
  -4   4  11        0.16        3.20      2.72 o 
  -3   4  11        5.40        4.17      3.29 o 
  -2   4  11        5.11        3.90      3.65 o 
  -1   4  11        7.43        0.54      3.59 o 
  -5   5  11        1.18        2.87      3.23 o 
  -4   5  11        0.00       -0.23      1.68 o 
  -3   5  11       36.90       53.51      5.76 o 
  -2   5  11        8.70        5.16      3.45 o 
  -5   6  11        0.91        0.06      2.51 o 
  -4   6  11        2.26        2.35      2.74 o 
  -3   6  11        0.04       -1.66      2.87 o 
  -2   6  11        1.77        0.48      2.49 o 
  -4   7  11       12.01        9.08      3.10 o 
  -3   7  11        9.03        8.97      3.70 o 
                                                 
